# Supplementary material for: Folding Status Is Determinant over Traffic-Competence in Defining CFTR Interactors in the Endoplasmic Reticulum
Source: Cells. 2019 Apr 14;8(4):353. doi: 10.3390/cells8040353 (PMC6523853; doi:10.3390/cells8040353)
Supplement: Supplementary file 1 [file cells-08-00353-s001.zip]

Archive with 31 entries (28 files):
- Supplementary materials/
- Supplementary materials/Table S1.xlsx
- __MACOSX/
- __MACOSX/Supplementary materials/
- __MACOSX/Supplementary materials/._Table S1.xlsx
- Supplementary materials/FigS4.jpg
- __MACOSX/Supplementary materials/._FigS4.jpg
- Supplementary materials/.DS_Store
- __MACOSX/Supplementary materials/._.DS_Store
- Supplementary materials/FigS2.tif
- __MACOSX/Supplementary materials/._FigS2.tif
- Supplementary materials/FigS3.tif
- __MACOSX/Supplementary materials/._FigS3.tif
- Supplementary materials/Supplementary Materials.docx
- __MACOSX/Supplementary materials/._Supplementary Materials.docx
- Supplementary materials/FigS6.tif
- __MACOSX/Supplementary materials/._FigS6.tif
- Supplementary materials/FigS5.tif
- __MACOSX/Supplementary materials/._FigS5.tif
- Supplementary materials/FigS1.tiff
- __MACOSX/Supplementary materials/._FigS1.tiff
- Supplementary materials/Table S5.xlsx
- __MACOSX/Supplementary materials/._Table S5.xlsx
- Supplementary materials/Table S4.xlsx
- __MACOSX/Supplementary materials/._Table S4.xlsx
- Supplementary materials/Table S3.xlsx
- __MACOSX/Supplementary materials/._Table S3.xlsx
- Supplementary materials/Datasets_S1 to S7.xlsx
- __MACOSX/Supplementary materials/._Datasets_S1 to S7.xlsx
- Supplementary materials/Table S2.xlsx
- __MACOSX/Supplementary materials/._Table S2.xlsx
