# Supplementary material for: Folding Status Is Determinant over Traffic-Competence in Defining CFTR Interactors in the Endoplasmic Reticulum
Source: Cells. 2019 Apr 14;8(4):353. doi: 10.3390/cells8040353 (PMC6523853; doi:10.3390/cells8040353)
Supplement: Supplementary file 1 [file cells-08-00353-s001.zip › Supplementary materials/Table S1.xlsx]

## Sheet: Table S1-A_WT-DF
	Biological Process (+6)	Category	p-Value
		SRP-dependent cotranslational protein targeting to membrane	2.6e-10
		Cotranslational protein targeting to membrane	5.3e-10
		Protein targeting to ER	5.8e-10
		Establishment of protein localization to endoplasmic reticulum	8.5e-10
		Viral life cycle	1.4e-09
		Protein localization to endoplasmic reticulum	4.5e-09
		mRNA metabolic process	1.4e-08
		Protein targeting to membrane	1.7e-08
		Viral gene expression	1.9e-08
		Translation	3.8e-08
		Nuclear-transcribed mRNA catabolic process, nonsense-mediated decay	4.9e-08
		Multi-organism metabolic process	5.8e-08
		Peptide biosynthetic process	7e-08
		RNA processing	7.1e-08
		Establishment of localization in cell	8.9e-08
		Viral transcription	1.2e-07
		Translational initiation	1.9e-07
		Viral process	1.9e-07
		Multi-organism cellular process	2.2e-07
		Establishment of protein localization to membrane	2.8e-07
		Peptide metabolic process	3e-07
		Amide biosynthetic process	3e-07
		Interspecies interaction between organisms	3.3e-07
		Symbiosis, encompassing mutualism through parasitism	3.3e-07
		Single-organism intracellular transport	6.8e-07
		Cellular localization	6.8e-07
		Ribonucleoprotein complex biogenesis	9.4e-07
		Intracellular transport	1.4e-06
		Organonitrogen compound metabolic process	2.9e-06
		Cellular component organization	3.3e-06

## Sheet: Table S1-B_WT-DF
	Cellular Component (+6)	Category	p-Value
		Keratin filament	2e-27
		Intermediate filament	6.8e-23
		Intermediate filament cytoskeleton	6.4e-21
		Intracellular organelle part	6.4e-19
		Organelle part	4.4e-18
		Extracellular exosome	3.9e-16
		Extracellular vesicle	4.6e-16
		Extracellular organelle	4.7e-16
		Intracellular non-membrane-bounded organelle	1.3e-15
		Non-membrane-bounded organelle	1.3e-15
		Polymeric cytoskeletal fiber	3.7e-14
		Supramolecular fiber	3.7e-14
		Cytoskeletal part	3.9e-13
		Membrane-bounded vesicle	6.6e-12
		Cytoskeleton	8.7e-12
		Vesicle	3.5e-11
		Extracellular region part	4.1e-11
		Cytosol	8.6e-11
		Intracellular organelle	2.4e-10
		Organelle	9.6e-10
		Intracellular	1.7e-09
		Extracellular region	2.3e-09
		Intracellular part	5.4e-09
		Cytosolic ribosome	1.6e-08
		Myelin sheath	3.4e-08
		Adherens junction	6e-08
		Anchoring junction	8.9e-08
		Cytosolic part	1e-07
		Intracellular ribonucleoprotein complex	4.4e-07
		Ribonucleoprotein complex	4.5e-07

## Sheet: Table S1-C_WT-DF
	Biological Process (-6)	Category	p-Value
		Cell-cell adhesion	2.1e-05
		Cell adhesion	9.7e-05
		Biological adhesion	0.0001
		RNA splicing	0.00065
		mRNA metabolic process	0.001
		Posttranscriptional regulation of gene expression	0.0014
		mRNA splicing, via spliceosome	0.0019
		RNA splicing, via transesterification reactions with bulged adenosine as nucleophile	0.0019
		RNA splicing, via transesterification reactions	0.002
		Gene expression	0.0039
		Regulation of gene expression	0.0039
		Nitrogen compound metabolic process	0.0045
		Cellular nitrogen compound metabolic process	0.0055
		Mitotic cell cycle	0.0065
		Nucleic acid metabolic process	0.0081
		mRNA processing	0.0094
		RNA metabolic process	0.02
		RNA processing	0.021
		Regulation of response to biotic stimulus	0.024
		Cell cycle	0.025
		Nucleobase-containing compound metabolic process	0.026
		Macromolecule metabolic process	0.027
		Regulation of macromolecule metabolic process	0.027
		Regulation of mRNA stability	0.028
		Cytoplasmic translational initiation	0.03
		Regulation of RNA stability	0.03
		Heterocycle metabolic process	0.032
		Cellular aromatic compound metabolic process	0.034
		Catenin import into nucleus	0.042
		Cellular component organization	0.043

## Sheet: Table S1-D_WT-DF
	Cellular Component (-6)	Category	p-Value
		Cell-cell adherens junction	4.6e-08
		Nuclear part	1.7e-07
		Nucleoplasm	6.1e-07
		Nuclear lumen	1.4e-06
		Intracellular organelle lumen	4.5e-06
		Organelle lumen	5.8e-06
		Cell-cell junction	6.8e-06
		Membrane-enclosed lumen	7.1e-06
		Adherens junction	1.2e-05
		Anchoring junction	1.4e-05
		Intracellular organelle	7.4e-05
		Intracellular organelle part	0.0001
		Nucleus	0.00012
		Organelle part	0.00016
		Intracellular non-membrane-bounded organelle	0.00018
		Non-membrane-bounded organelle	0.00018
		Intracellular part	0.00027
		Intracellular	0.00058
		Chromosome	0.00067
		Organelle	0.00071
		Cytoskeleton	0.0012
		Cell junction	0.0014
		Nuclear inner membrane	0.004
		Macromolecular complex	0.0054
		Intracellular membrane-bounded organelle	0.0067
		Microtubule cytoskeleton	0.0081
		Cytoskeletal part	0.011
		Membrane-bounded organelle	0.013
		Cytoplasm	0.013
		Perinuclear region of cytoplasm	0.02

## Sheet: Table S1-E_4RK-DAA
	Biological Process (+6)	Category	p-Value
		Regulation of mRNA processing	0.0024
		Regulation of gene expression	0.0035
		Regulation of mRNA metabolic process	0.0039
		Gene expression	0.013
		Organonitrogen compound metabolic process	0.014
		Nitrogen compound metabolic process	0.02
		Regulation of macromolecule metabolic process	0.024
		RNA splicing	0.032
		Regulation of metabolic process	0.034
		Macromolecule metabolic process	0.038
		Posttranscriptional regulation of gene expression	0.043
		Regulation of mRNA splicing, via spliceosome	0.049
		Regulation of nitrogen compound metabolic process	0.067
		Regulation of RNA splicing	0.075
		mRNA metabolic process	0.081
		RNA metabolic process	0.084

## Sheet: Table S1-F_4RK-DAA
	Cellular Component	Category	p-Value
		Nuclear part	0.0011
		Nucleoplasm	0.0012
		Nuclear lumen	0.0036
		Intracellular organelle part	0.0081
		Membrane-bounded organelle	0.0082
		Organelle part	0.0098
		Intracellular organelle lumen	0.011
		Organelle lumen	0.012
		Nucleus	0.012
		Membrane-enclosed lumen	0.013
		Membrane-bounded vesicle	0.019
		Organelle	0.02
		Vesicle	0.022
		Extracellular exosome	0.027
		Extracellular vesicle	0.027
		Extracellular organelle	0.027
		Nuclear envelope	0.032
		Nuclear inner membrane	0.037
		Intracellular organelle	0.052
		Intracellular membrane-bounded organelle	0.089
		Extracellular region part	0.091

## Sheet: Table S1-G_4RK-DAA
	Biological Process (-6)	Category	p-Value
		Symbiosis, encompassing mutualism through parasitism	7.1e-11
		Interspecies interaction between organisms	7.1e-11
		Viral process	1.7e-10
		Multi-organism cellular process	2e-10
		Cellular component biogenesis	5.1e-09
		mRNA metabolic process	1.3e-08
		Nuclear-transcribed mRNA catabolic process, nonsense-mediated decay	2e-08
		RNA processing	2.7e-08
		Cellular macromolecular complex assembly	4.1e-08
		Cellular component organization	6.7e-08
		Cellular component organization or biogenesis	8.1e-08
		Macromolecular complex subunit organization	8.8e-08
		Macromolecular complex assembly	8.8e-08
		Cellular component assembly	1.7e-07
		Viral life cycle	1.7e-07
		Nuclear-transcribed mRNA catabolic process	2.9e-07
		SRP-dependent cotranslational protein targeting to membrane	4.5e-07
		Organonitrogen compound metabolic process	4.9e-07
		mRNA catabolic process	5.7e-07
		Cotranslational protein targeting to membrane	7.7e-07
		Protein targeting to ER	8.3e-07
		Establishment of protein localization to endoplasmic reticulum	1.1e-06
		RNA splicing, via transesterification reactions with bulged adenosine as nucleophile	1.7e-06
		mRNA splicing, via spliceosome	1.7e-06
		RNA catabolic process	1.9e-06
		Ribonucleoprotein complex biogenesis	1.9e-06
		RNA splicing, via transesterification reactions	1.9e-06
		Organelle organization	2.2e-06
		Establishment of localization in cell	3.3e-06
		Protein localization to endoplasmic reticulum	4e-06

## Sheet: Table S1-H_4RK-DAA
	Cellular Component (-6)	Category	p-Value
		Extracellular exosome	8.8e-20
		Extracellular vesicle	1.1e-19
		Extracellular organelle	1.2e-19
		Membrane-bounded vesicle	5.6e-17
		Cytosol	3.7e-16
		Vesicle	5.3e-16
		Intracellular part	2.1e-15
		Extracellular region part	1.2e-14
		Adherens junction	1.3e-14
		Anchoring junction	2.5e-14
		Intracellular	4.8e-14
		Cytoplasm	4.9e-13
		Organelle	7.4e-13
		Extracellular region	1.4e-12
		Non-membrane-bounded organelle	4.6e-12
		Intracellular non-membrane-bounded organelle	4.6e-12
		Intracellular organelle	2.3e-11
		Membrane-bounded organelle	5.5e-11
		Intracellular organelle part	7.3e-11
		Cytoplasmic part	8.1e-11
		Organelle part	3e-10
		Macromolecular complex	6.4e-10
		Focal adhesion	1.1e-09
		Cell-substrate adherens junction	1.3e-09
		Cell-substrate junction	1.6e-09
		Intracellular organelle lumen	1.1e-08
		Intracellular ribonucleoprotein complex	1.3e-08
		Ribonucleoprotein complex	1.3e-08
		Organelle lumen	2.1e-08
		Nucleus	2.3e-08

## Sheet: Table S1-I_DF-4RK
	Biological Process (+6)	Category	p-Value
		RNA processing	2.4e-05
		Ribonucleoprotein complex biogenesis	4.6e-05
		mRNA metabolic process	0.00029
		Viral process	0.0003
		Multi-organism cellular process	0.00031
		Symbiosis, encompassing mutualism through parasitism	0.00036
		Interspecies interaction between organisms	0.00036
		rRNA processing	0.00053
		rRNA metabolic process	0.00059
		ncRNA metabolic process	0.0011
		Intracellular transport	0.0012
		Ribosome biogenesis	0.0012
		Establishment of protein localization to organelle	0.0022
		ncRNA processing	0.0025
		RNA localization	0.0033
		Ribonucleoprotein complex assembly	0.0033
		Multi-organism metabolic process	0.0034
		Viral life cycle	0.0037
		Ribonucleoprotein complex subunit organization	0.0038
		Nuclear transport	0.0042
		Cellular component biogenesis	0.0045
		Establishment of localization in cell	0.0051
		Cellular localization	0.0062
		Protein localization to organelle	0.008
		SRP-dependent cotranslational protein targeting to membrane	0.0082
		RNA splicing, via transesterification reactions with bulged adenosine as nucleophile	0.0086
		mRNA splicing, via spliceosome	0.0086
		RNA splicing, via transesterification reactions	0.0089
		Cotranslational protein targeting to membrane	0.0094
		Protein targeting to ER	0.0096

## Sheet: Table S1-J_DF-4RK
	Cellular Component (+6)	Category	p-Value
		Nuclear lumen	7.3e-07
		Nuclear part	3.1e-06
		Macromolecular complex	8.1e-06
		Intracellular organelle lumen	9.9e-06
		Organelle lumen	1.2e-05
		Membrane-enclosed lumen	1.5e-05
		Ribonucleoprotein complex	5e-05
		Nucleus	6.2e-05
		Intracellular organelle part	0.00014
		Nucleoplasm	0.00015
		Organelle part	0.0002
		Cytosolic part	0.00025
		Organelle	0.0004
		Intracellular ribonucleoprotein complex	0.00044
		Cytoplasm	0.00049
		Cytosol	0.0005
		Intracellular non-membrane-bounded organelle	0.0006
		Non-membrane-bounded organelle	0.0006
		Intracellular organelle	0.0007
		Intracellular membrane-bounded organelle	0.00078
		Nucleolus	0.0008
		Membrane-bounded organelle	0.00085
		Intracellular part	0.0014
		Intracellular	0.0026
		Cytosolic large ribosomal subunit	0.0036
		Ribosome	0.0043
		Large ribosomal subunit	0.01
		Cytosolic ribosome	0.012
		Ribosomal subunit	0.025
		Condensed chromosome	0.031

[truncated: 8 more sheets: Table S1-K_WT-4RK, Table S1-L_WT-4RK, Table S1-M_WT-4RK, Table S1-N_WT-4RK, Table S1-O_DF-DAA, Table S1-P_DF-DAA, Table S1-Q_DF-DAA, Table S1-R_DF-DAA]
