# Supplementary material for: Folding Status Is Determinant over Traffic-Competence in Defining CFTR Interactors in the Endoplasmic Reticulum
Source: Cells. 2019 Apr 14;8(4):353. doi: 10.3390/cells8040353 (PMC6523853; doi:10.3390/cells8040353)
Supplement: Supplementary file 1 [file cells-08-00353-s001.zip › Supplementary materials/Table S5.xlsx]

## Sheet: Black
	Biological Process	Category	p-Value
		Gene expression	6.5e-22
		Cellular nitrogen compound metabolic process	5.2e-21
		Nitrogen compound metabolic process	6.9e-19
		mRNA metabolic process	1.3e-14
		Cellular macromolecule metabolic process	1.6e-14
		Macromolecular complex subunit organization	2e-14
		Macromolecule metabolic process	9e-14
		RNA processing	9.2e-14
		Nucleic acid metabolic process	2.2e-13
		Cellular macromolecule biosynthetic process	3.3e-13
		Macromolecule biosynthetic process	8.5e-13
		RNA metabolic process	8.8e-13
		Cellular nitrogen compound biosynthetic process	1.3e-11
		Translation	2.8e-11
		Cellular component organization or biogenesis	4.5e-11
		Nucleobase-containing compound metabolic process	4.9e-11
		Cellular component organization	6.7e-11
		Peptide biosynthetic process	7.1e-11
		Heterocycle metabolic process	1.9e-10
		mRNA processing	2.3e-10
		Organelle organization	3e-10
		Cellular aromatic compound metabolic process	3.1e-10
		Regulation of nitrogen compound metabolic process	6.4e-10
		Amide biosynthetic process	6.7e-10
		Mitochondrial translational elongation	6.7e-10
		Mitochondrial translational termination	7.6e-10
		Posttranscriptional regulation of gene expression	1.4e-09
		Primary metabolic process	1.9e-09
		Ribonucleoprotein complex biogenesis	1.9e-09
		Organic cyclic compound metabolic process	2e-09

## Sheet: Red
	Biological Process	Category	p-Value
		mRNA metabolic process	4.5e-06
		RNA processing	6.3e-05
		Viral process	0.0001
		Translational initiation	0.0001
		Multi-organism cellular process	0.00011
		Viral life cycle	0.00012
		Symbiosis, encompassing mutualism through parasitism	0.00014
		Interspecies interaction between organisms	0.00014
		Posttranscriptional regulation of gene expression	0.00015
		Nuclear-transcribed mRNA catabolic process	0.00016
		Multi-organism metabolic process	0.00019
		mRNA catabolic process	0.00022
		RNA catabolic process	0.00037
		rRNA processing	0.00053
		Cellular macromolecule catabolic process	0.00057
		rRNA metabolic process	0.0006
		Oxygen transport	0.00063
		Macromolecular complex assembly	0.00072
		Translation	0.00096
		Gas transport	0.001
		Viral transcription	0.0011
		Cellular component biogenesis	0.0011
		Peptide biosynthetic process	0.0012
		Viral gene expression	0.0013
		Ribosome biogenesis	0.0014
		Cellular catabolic process	0.0016
		SRP-dependent cotranslational protein targeting to membrane	0.0018
		Amide biosynthetic process	0.0021
		Cotranslational protein targeting to membrane	0.0022
		Protein targeting to ER	0.0022

## Sheet: Green
	Biological Process	Category	p-Value
		Actin filament-based movement	0.02
		RIG-I signaling pathway	0.023
		Cytoplasmic mRNA processing body assembly	0.031
		Organelle organization	0.033
		Cytoplasmic pattern recognition receptor signaling pathway in response to virus	0.034
		Ribonucleoprotein complex assembly	0.048
		Ribonucleoprotein complex subunit organization	0.053
		Mitotic cell cycle process	0.058
		Cellular response to virus	0.06
		Viral process	0.074
		Mitotic cell cycle	0.075
		Multi-organism cellular process	0.076
		Intra-Golgi vesicle-mediated transport	0.079
		Interspecies interaction between organisms	0.082
		Symbiosis, encompassing mutualism through parasitism	0.082
		Multi-organism process	0.085
		Cytoplasmic pattern recognition receptor signaling pathway	0.086
		Epidermis development	0.089
		Cellular component organization	0.098

## Sheet: Blue
	Biological Process	Category	p-Value
		RNA splicing, via transesterification reactions	8.7e-11
		RNA splicing, via transesterification reactions with bulged adenosine as nucleophile	5.5e-10
		mRNA splicing, via spliceosome	5.5e-10
		Cellular macromolecular complex assembly	5.1e-09
		Macromolecular complex subunit organization	8.8e-09
		RNA splicing	9e-09
		mRNA processing	2.3e-08
		mRNA metabolic process	2.3e-08
		Cytoskeleton organization	2.9e-08
		Organelle organization	6e-08
		Cellular component organization	2.2e-07
		Macromolecular complex assembly	4.9e-07
		Intracellular transport	7.2e-07
		Cellular component organization or biogenesis	7.9e-07
		Protein complex subunit organization	8.2e-07
		Cellular nitrogen compound metabolic process	2.3e-06
		Cellular protein complex disassembly	2.7e-06
		Regulation of protein complex assembly	3.7e-06
		Negative regulation of ubiquitin-protein ligase activity involved in mitotic cell cycle	5e-06
		Regulation of ubiquitin-protein ligase activity involved in mitotic cell cycle	5.5e-06
		RNA processing	5.5e-06
		Negative regulation of ubiquitin protein ligase activity	6e-06
		Positive regulation of ubiquitin-protein ligase activity involved in regulation of mitotic cell cycle transition	7.9e-06
		Gene expression	8.8e-06
		Establishment of localization in cell	8.8e-06
		Regulation of RNA splicing	9.6e-06
		Positive regulation of protein complex assembly	1e-05
		Anaphase-promoting complex-dependent catabolic process	1e-05
		Negative regulation of ubiquitin-protein transferase activity	1.1e-05
		Regulation of cellular amino acid metabolic process	1.2e-05

## Sheet: Cyan
	Biological Process	Category	p-Value
		Protein peptidyl-prolyl isomerization	7.7e-09
		Peptidyl-proline modification	3.3e-08
		Protein folding	1.1e-07
		Peptidyl-amino acid modification	0.00032
		Protein modification process	0.012
		Cellular protein modification process	0.012
		Macromolecule modification	0.017
		Cellular protein metabolic process	0.042
		Cellular macromolecule metabolic process	0.054
		Protein metabolic process	0.068
		Macromolecule metabolic process	0.093

## Sheet: Yellow
	Biological Process	Category	p-Value
		Cytoskeleton organization	0.00011
		Organelle organization	0.0004
		Cellular component organization	0.00051
		Cellular component organization or biogenesis	0.00066
		Microtubule-based process	0.001
		Positive regulation of translational termination	0.0023
		Translational frameshifting	0.0023
		Cytoskeleton-dependent intracellular transport	0.0024
		Positive regulation of translational elongation	0.0031
		Regulation of translational termination	0.0069
		Cellular localization	0.0078
		Positive regulation of protein complex disassembly	0.019
		Regulation of translational elongation	0.02
		Posttranscriptional regulation of gene expression	0.05
		Positive regulation of cellular component organization	0.059
		Regulation of protein complex disassembly	0.064
		Cell division	0.071
		Translational termination	0.072
		Positive regulation of translation	0.075
		Positive regulation of cellular amide metabolic process	0.088
		Regulation of cellular component organization	0.093
		Single-organism cellular process	0.097

## Sheet: Gray
	Biological Process	Category	p-Value
		Single-organism biosynthetic process	0.034
		Ion transport	0.04
		Carboxylic acid biosynthetic process	0.061
		Mitochondrial transport	0.064
		Organic acid biosynthetic process	0.065
		Transport	0.068
		Small molecule metabolic process	0.069
		Establishment of localization	0.073
