# Supplementary material for: Folding Status Is Determinant over Traffic-Competence in Defining CFTR Interactors in the Endoplasmic Reticulum
Source: Cells. 2019 Apr 14;8(4):353. doi: 10.3390/cells8040353 (PMC6523853; doi:10.3390/cells8040353)
Supplement: Supplementary file 1 [file cells-08-00353-s001.zip › Supplementary materials/Table S4.xlsx]

## Sheet: Black
	Biological Process	Category	p-Value
		RNA processing	6e-06
		mRNA metabolic process	2.2e-05
		mRNA splicing, via spliceosome	7e-05
		RNA splicing, via transesterification reactions with bulged adenosine as nucleophile	7e-05
		RNA splicing, via transesterification reactions	7.5e-05
		Negative regulation of cellular component organization	9.3e-05
		DNA-templated transcription, termination	0.0001
		Cellular component biogenesis	0.00017
		Gene expression	0.00019
		RNA splicing	0.00034
		Viral process	0.00036
		Multi-organism cellular process	0.00038
		Macromolecular complex assembly	0.00044
		Interspecies interaction between organisms	0.00046
		Symbiosis, encompassing mutualism through parasitism	0.00046
		Termination of RNA polymerase II transcription	0.00047
		Cellular macromolecular complex assembly	0.00048
		Establishment of localization in cell	0.00051
		Cellular component assembly	0.00062
		Viral life cycle	0.00067
		RNA metabolic process	0.00077
		mRNA processing	0.00081
		Negative regulation of organelle organization	0.00084
		Ribonucleoprotein complex biogenesis	0.00089
		Intracellular transport	0.00094
		Macromolecular complex subunit organization	0.0011
		Chromosome segregation	0.0011
		mRNA 3'-end processing	0.0012
		Ribonucleoprotein complex assembly	0.0016
		Multi-organism metabolic process	0.0016

## Sheet: Green
	Biological Process	Category	p-Value
		Protein targeting to ER	1.2e-39
		Establishment of protein localization to endoplasmic reticulum	5.9e-39
		SRP-dependent cotranslational protein targeting to membrane	7.1e-38
		Cotranslational protein targeting to membrane	1.2e-36
		Nuclear-transcribed mRNA catabolic process, nonsense-mediated decay	1.3e-36
		Protein localization to endoplasmic reticulum	6.5e-36
		Translational initiation	8.5e-36
		Organonitrogen compound metabolic process	1.8e-35
		Nuclear-transcribed mRNA catabolic process	1.2e-31
		Peptide metabolic process	4.8e-31
		Cellular amide metabolic process	6.6e-31
		Translation	7.8e-31
		Peptide biosynthetic process	8.5e-31
		Protein targeting to membrane	1.6e-30
		mRNA catabolic process	2e-30
		Viral gene expression	4.3e-29
		Viral life cycle	7.5e-29
		Viral transcription	8.7e-29
		Amide biosynthetic process	2e-28
		RNA catabolic process	2.2e-28
		Multi-organism metabolic process	2.3e-27
		Cellular catabolic process	1.2e-26
		Organonitrogen compound biosynthetic process	2e-26
		Nucleobase-containing compound catabolic process	2.4e-24
		Ribonucleoprotein complex biogenesis	5.3e-24
		Ribosome biogenesis	1.8e-23
		Organic substance catabolic process	2.9e-23
		Catabolic process	3e-23
		Heterocycle catabolic process	5.1e-23
		Establishment of protein localization to membrane	6.1e-23

## Sheet: Blue
	Biological Process	Category	p-Value
		Translation	7.6e-09
		Peptide biosynthetic process	1.4e-08
		Amide biosynthetic process	6.9e-08
		Peptide metabolic process	7.1e-08
		Cellular amide metabolic process	8.2e-08
		Regulation of translation	1.4e-07
		Posttranscriptional regulation of gene expression	1.4e-07
		Translational initiation	2e-07
		Organonitrogen compound metabolic process	3.7e-07
		Regulation of cellular amide metabolic process	3.7e-07
		Ribonucleoprotein complex assembly	5.3e-06
		Organonitrogen compound biosynthetic process	5.3e-06
		Ribonucleoprotein complex biogenesis	6e-06
		Symbiosis, encompassing mutualism through parasitism	6.7e-06
		Interspecies interaction between organisms	6.7e-06
		Ribonucleoprotein complex subunit organization	7.9e-06
		Viral process	1.6e-05
		Multi-organism cellular process	1.8e-05
		Cellular macromolecular complex assembly	2.7e-05
		Macromolecular complex assembly	5.9e-05
		Cell-cell adhesion	0.00018
		mRNA metabolic process	0.00019
		Cellular component biogenesis	0.00031
		Viral life cycle	0.00041
		Macromolecular complex subunit organization	0.00048
		Response to virus	0.00058
		Macromolecule catabolic process	0.00077
		Nuclear-transcribed mRNA catabolic process, nonsense-mediated decay	0.00088
		Cellular nitrogen compound metabolic process	0.00095
		Cellular response to type I interferon	0.001

## Sheet: Cyan
	Biological Process	Category	p-Value
		mRNA metabolic process	2.3e-11
		RNA splicing	3.8e-10
		RNA splicing, via transesterification reactions	3.3e-09
		mRNA processing	3e-08
		RNA splicing, via transesterification reactions with bulged adenosine as nucleophile	4e-08
		mRNA splicing, via spliceosome	4e-08
		RNA processing	1.4e-07
		Posttranscriptional regulation of gene expression	2.6e-06
		Regulation of mRNA metabolic process	4.6e-06
		Gene expression	1.3e-05
		Regulation of mRNA processing	2.3e-05
		Regulation of mRNA stability	0.00011
		Regulation of RNA stability	0.00014
		Regulation of gene expression	0.00018
		Nucleic acid metabolic process	0.0002
		RNA metabolic process	0.00022
		Cellular macromolecule catabolic process	0.00027
		Macromolecule catabolic process	0.00042
		Cellular nitrogen compound metabolic process	0.00044
		Nitrogen compound metabolic process	0.0007
		Nucleobase-containing compound metabolic process	0.00072
		Protein sumoylation	0.00094
		Mitotic cell cycle	0.0011
		Heterocycle metabolic process	0.0011
		Cellular aromatic compound metabolic process	0.0013
		Regulation of mRNA splicing, via spliceosome	0.0016
		Macromolecule metabolic process	0.0016
		Organic cyclic compound metabolic process	0.0022
		Mitotic cell cycle process	0.0022
		Regulation of metabolic process	0.0024

## Sheet: Purple
	Biological Process	Category	p-Value
		Mesenchyme migration	1.2e-06
		Phagocytosis, engulfment	4.9e-06
		Membrane invagination	1e-05
		Transport	1.2e-05
		Establishment of localization	2.5e-05
		Phagocytosis, recognition	2.7e-05
		Ribonucleoprotein complex export from nucleus	2.8e-05
		RNA export from nucleus	3.5e-05
		Ribonucleoprotein complex localization	3.8e-05
		Nucleocytoplasmic transport	0.00011
		Endocytosis	0.00011
		Vesicle-mediated transport	0.00012
		Cellular component assembly	0.00012
		Cellular macromolecular complex assembly	0.00012
		Nuclear transport	0.00012
		Organonitrogen compound metabolic process	0.00016
		DNA-templated transcription, termination	0.00017
		mRNA export from nucleus	0.00017
		mRNA-containing ribonucleoprotein complex export from nucleus	0.00017
		Nucleic acid transport	0.00025
		RNA transport	0.00025
		B cell receptor signaling pathway	0.00026
		Establishment of RNA localization	0.00028
		Cellular component biogenesis	0.00028
		Termination of RNA polymerase II transcription	0.00029
		Nuclear export	0.00033
		Fc-gamma receptor signaling pathway involved in phagocytosis	0.00044
		Regulation of B cell activation	0.00044
		Immune response-regulating cell surface receptor signaling pathway involved in phagocytosis	0.00044
		Fc receptor mediated stimulatory signaling pathway	0.00049
