# Supplementary material for: Folding Status Is Determinant over Traffic-Competence in Defining CFTR Interactors in the Endoplasmic Reticulum
Source: Cells. 2019 Apr 14;8(4):353. doi: 10.3390/cells8040353 (PMC6523853; doi:10.3390/cells8040353)
Supplement: Supplementary file 1 [file cells-08-00353-s001.zip › Supplementary materials/Table S3.xlsx]

## Sheet: Table S2-A_WT-R
	Biological Process (+6)	Category	p-Value
		SRP-dependent cotranslational protein targeting to membrane	4.8e-23
		Translational initiation	1.1e-22
		Cotranslational protein targeting to membrane	2e-22
		Nuclear-transcribed mRNA catabolic process, nonsense-mediated decay	2.1e-22
		Protein targeting to ER	2.4e-22
		Establishment of protein localization to endoplasmic reticulum	5.2e-22
		Viral life cycle	1.2e-21
		Protein localization to endoplasmic reticulum	1.6e-20
		Viral gene expression	9e-20
		Nuclear-transcribed mRNA catabolic process	3.9e-19
		Multi-organism metabolic process	8.7e-19
		Protein targeting to membrane	1.6e-18
		mRNA catabolic process	1.7e-18
		Viral transcription	1.3e-17
		RNA catabolic process	2e-17
		Viral process	5.9e-16
		Multi-organism cellular process	7.1e-16
		Symbiosis, encompassing mutualism through parasitism	1.5e-15
		Interspecies interaction between organisms	1.5e-15
		Translation	1.7e-15
		Peptide biosynthetic process	4.7e-15
		Establishment of protein localization to membrane	4.9e-15
		Peptide metabolic process	1.5e-14
		Amide biosynthetic process	5.4e-14
		Organonitrogen compound metabolic process	1e-13
		Nucleobase-containing compound catabolic process	1e-13
		rRNA processing	2.8e-13
		mRNA metabolic process	3.5e-13
		Cellular amide metabolic process	3.8e-13
		rRNA metabolic process	4.3e-13

## Sheet: Table S2-B_WT-R
	Cellular Component (+6)	Category	p-Value
		Keratin filament	2.4e-26
		Intermediate filament	4.5e-23
		Extracellular exosome	7e-22
		Extracellular vesicle	9.3e-22
		Extracellular organelle	9.5e-22
		Intracellular non-membrane-bounded organelle	1.4e-21
		Non-membrane-bounded organelle	1.4e-21
		Cytosolic ribosome	4.4e-21
		Intermediate filament cytoskeleton	5.1e-21
		Cytosolic part	5.6e-19
		Polymeric cytoskeletal fiber	3e-18
		Supramolecular fiber	3e-18
		Ribosomal subunit	2e-17
		Intracellular organelle part	9e-17
		Ribosome	4.3e-16
		Organelle part	8.3e-16
		Membrane-bounded vesicle	1e-15
		Cytoskeletal part	6.5e-15
		Vesicle	8.5e-15
		Extracellular region part	1.2e-14
		Cytoskeleton	1e-13
		Cytosolic large ribosomal subunit	1.3e-13
		Intracellular ribonucleoprotein complex	1.4e-12
		Ribonucleoprotein complex	1.5e-12
		Cytosol	2.6e-12
		Intracellular organelle	2.7e-12
		Organelle	3.4e-12
		Adherens junction	1.7e-11
		Anchoring junction	2.9e-11
		Extracellular region	3.1e-11

## Sheet: Table S2-C_WT-R
	Biological Process (-6)	Category	p-Value
		Gene expression	2.8e-24
		Cellular nitrogen compound metabolic process	1.2e-20
		Nitrogen compound metabolic process	1.3e-18
		Macromolecular complex subunit organization	3.7e-16
		Translation	1.4e-15
		RNA processing	2.1e-15
		Peptide biosynthetic process	5.1e-15
		mRNA metabolic process	6.5e-15
		Cellular component organization	7.3e-15
		Posttranscriptional regulation of gene expression	8e-15
		Cellular component organization or biogenesis	8e-15
		Mitochondrial translational elongation	9.3e-15
		Mitochondrial translational termination	1.1e-14
		Translational termination	6.9e-14
		Cellular macromolecule metabolic process	1.1e-13
		Amide biosynthetic process	1.2e-13
		Cellular macromolecule biosynthetic process	1.3e-13
		Protein complex disassembly	1.3e-13
		Macromolecule metabolic process	1.8e-13
		RNA splicing	2e-13
		RNA metabolic process	2.6e-13
		mRNA processing	3e-13
		Macromolecular complex disassembly	3.1e-13
		Organelle organization	3.6e-13
		Nucleic acid metabolic process	4e-13
		Macromolecule biosynthetic process	5.2e-13
		RNA splicing, via transesterification reactions	8.6e-13
		Translational elongation	1.5e-12
		Mitochondrial translation	2.2e-12
		Cellular nitrogen compound biosynthetic process	2.9e-12

## Sheet: Table S2-D_WT-R
	Cellular Component (-6)	Category	p-Value
		Nuclear part	2.1e-30
		Intracellular organelle lumen	4.7e-30
		Membrane-enclosed lumen	4.8e-30
		Organelle lumen	2.7e-29
		Macromolecular complex	1.4e-28
		Intracellular ribonucleoprotein complex	1.2e-27
		Ribonucleoprotein complex	1.3e-27
		Nuclear lumen	2.3e-27
		Intracellular organelle part	1.2e-26
		Non-membrane-bounded organelle	5.5e-26
		Intracellular non-membrane-bounded organelle	5.5e-26
		Organelle part	2.6e-25
		Intracellular organelle	5.6e-23
		Nucleus	9.2e-23
		Nucleoplasm	1.1e-20
		Intracellular	2.6e-20
		Intracellular part	2.9e-20
		Organelle	9.1e-20
		Intracellular membrane-bounded organelle	1e-16
		Membrane-bounded organelle	6.6e-15
		Organellar ribosome	5.1e-14
		Mitochondrial ribosome	5.1e-14
		Ribosomal subunit	1.8e-10
		Ribosome	3.2e-10
		Chromosome	9.4e-10
		Spindle	1.1e-09
		Cytoplasm	9.2e-09
		Protein complex	9.8e-09
		Chromosomal part	2.8e-08
		Cytoskeleton	9e-08

## Sheet: Table S2-E_WT-K
	Biological Process (+6)	Category	p-Value
		SRP-dependent cotranslational protein targeting to membrane	2.6e-15
		Nuclear-transcribed mRNA catabolic process, nonsense-mediated decay	3.8e-15
		Cotranslational protein targeting to membrane	7.1e-15
		Protein targeting to ER	8.2e-15
		Translational initiation	8.9e-15
		Establishment of protein localization to endoplasmic reticulum	1.4e-14
		Nuclear-transcribed mRNA catabolic process	3.7e-14
		mRNA catabolic process	1.2e-13
		Protein localization to endoplasmic reticulum	1.6e-13
		RNA catabolic process	8.4e-13
		Viral life cycle	2.7e-12
		Organonitrogen compound metabolic process	6.4e-12
		mRNA metabolic process	1.4e-11
		Protein targeting to membrane	3.6e-11
		Viral gene expression	4.1e-11
		Multi-organism metabolic process	1.8e-10
		Translation	2.5e-10
		Viral transcription	2.6e-10
		Ribonucleoprotein complex biogenesis	4.6e-10
		Peptide biosynthetic process	5.2e-10
		Nucleobase-containing compound catabolic process	6.5e-10
		Peptide metabolic process	8e-10
		Viral process	8.8e-10
		Multi-organism cellular process	1e-09
		Cellular macromolecule catabolic process	1.1e-09
		Organonitrogen compound biosynthetic process	1.1e-09
		Cellular amide metabolic process	1.6e-09
		Symbiosis, encompassing mutualism through parasitism	1.7e-09
		Interspecies interaction between organisms	1.7e-09
		Heterocycle catabolic process	2.2e-09

## Sheet: Table S2-F_WT-K
	Cellular Component (+6)	Category	p-Value
		Keratin filament	2e-26
		Intermediate filament	3.7e-23
		Intermediate filament cytoskeleton	2.3e-22
		Polymeric cytoskeletal fiber	3.4e-22
		Supramolecular fiber	3.4e-22
		Extracellular exosome	4.1e-22
		Extracellular vesicle	5.5e-22
		Extracellular organelle	5.6e-22
		Non-membrane-bounded organelle	1.9e-20
		Intracellular non-membrane-bounded organelle	1.9e-20
		Intracellular organelle part	1.3e-18
		Organelle part	1e-17
		Cytoskeletal part	2.5e-17
		Cytoskeleton	1.2e-16
		Membrane-bounded vesicle	6.2e-16
		Vesicle	1.3e-15
		Extracellular region part	1.9e-15
		Cytosolic ribosome	3.5e-14
		Intracellular organelle	1.1e-13
		Cytosolic part	3.1e-13
		Organelle	4.5e-12
		Extracellular region	6.1e-12
		Ribosomal subunit	1.6e-11
		Cytosol	7.2e-11
		Adherens junction	8.7e-11
		Anchoring junction	1.5e-10
		Intracellular	7.5e-10
		Ribosome	9.6e-10
		Intracellular part	1.7e-09
		Cytosolic small ribosomal subunit	2.7e-09

## Sheet: Table S2-G_WT-K
	Biological Process (-6)	Category	p-Value
		Gene expression	2.7e-07
		Organelle organization	2.3e-06
		Cellular component disassembly	2.4e-06
		Mitotic cell cycle phase transition	3.2e-06
		Cytoskeleton organization	4e-06
		Cell cycle phase transition	6.7e-06
		Cellular component organization	1.1e-05
		Mitotic cell cycle	1.3e-05
		Mitotic cell cycle process	1.4e-05
		RNA splicing	2.5e-05
		Microtubule-based process	2.8e-05
		Cellular component organization or biogenesis	2.9e-05
		Translation	4.3e-05
		RNA splicing, via transesterification reactions with bulged adenosine as nucleophile	4.9e-05
		mRNA splicing, via spliceosome	4.9e-05
		RNA splicing, via transesterification reactions	5.5e-05
		Peptide biosynthetic process	6.7e-05
		mRNA metabolic process	7.3e-05
		Cellular nitrogen compound metabolic process	0.00011
		mRNA processing	0.00012
		Posttranscriptional regulation of gene expression	0.00012
		Antigen processing and presentation of exogenous peptide antigen	0.00015
		Cell cycle process	0.00017
		Antigen processing and presentation of exogenous antigen	0.00019
		Amide biosynthetic process	0.0002
		Positive regulation of canonical Wnt signaling pathway	0.00021
		Intracellular transport	0.00026
		Nitrogen compound metabolic process	0.00026
		Antigen processing and presentation of peptide antigen	0.00027
		Regulation of canonical Wnt signaling pathway	0.0003

## Sheet: Table S2-H_WT-K
	Cellular Component (-6)	Category	p-Value
		Intracellular non-membrane-bounded organelle	7.7e-13
		Non-membrane-bounded organelle	7.7e-13
		Macromolecular complex	8.1e-13
		Nuclear part	6.5e-12
		Intracellular organelle part	9.2e-12
		Intracellular part	2.8e-11
		Intracellular	3.9e-11
		Organelle part	4.1e-11
		Intracellular organelle	1.7e-10
		Adherens junction	1.9e-10
		Anchoring junction	3e-10
		Membrane-enclosed lumen	8.9e-10
		Organelle lumen	1.6e-09
		Intracellular organelle lumen	2.6e-09
		Nucleoplasm	1.2e-08
		Nuclear lumen	1.8e-08
		Cell-cell adherens junction	4.9e-08
		Cytoskeleton	1.1e-07
		Organelle	2.6e-07
		Focal adhesion	3.6e-07
		Cell-substrate adherens junction	4e-07
		Cell-substrate junction	4.6e-07
		Nucleus	6.9e-07
		Intracellular ribonucleoprotein complex	1.2e-06
		Ribonucleoprotein complex	1.2e-06
		Cytoskeletal part	3e-06
		Cell-cell junction	6.2e-06
		Protein complex	9.8e-06
		Cell junction	1.3e-05
		Cytoplasm	2.2e-05

## Sheet: Table S2-I_DF-K
	Biological Process (+6)	Category	p-Value
		Positive regulation of cellular metabolic process	0.017
		Positive regulation of macromolecule metabolic process	0.017
		Positive regulation of metabolic process	0.021
		Positive regulation of transcription, DNA-templated	0.035
		Positive regulation of nucleic acid-templated transcription	0.035
		Positive regulation of RNA biosynthetic process	0.036
		Positive regulation of RNA metabolic process	0.038
		Positive regulation of macromolecule biosynthetic process	0.048
		Positive regulation of nucleobase-containing compound metabolic process	0.051
		Positive regulation of gene expression	0.053
		Positive regulation of cellular biosynthetic process	0.055
		Positive regulation of biosynthetic process	0.057
		Positive regulation of nitrogen compound metabolic process	0.057
		Regulation of viral process	0.061
		Regulation of symbiosis, encompassing mutualism through parasitism	0.066
		Positive regulation of cellular process	0.071
		Regulation of multi-organism process	0.087
		Positive regulation of biological process	0.095

## Sheet: Table S2-J_DF-K
	Cellular Component (+6)	Category	p-Value
		Nucleus	0.022
		Cytoskeleton	0.065
		Cell-cell adherens junction	0.071

[truncated: 4 more sheets: Table S2-K_DF-K, Table S2-L_DF-K, Table S2-M_DF-R, Table S2-N_DF-R]
