# Supplementary material for: Folding Status Is Determinant over Traffic-Competence in Defining CFTR Interactors in the Endoplasmic Reticulum
Source: Cells. 2019 Apr 14;8(4):353. doi: 10.3390/cells8040353 (PMC6523853; doi:10.3390/cells8040353)
Supplement: Supplementary file 1 [file cells-08-00353-s001.zip › Supplementary materials/Datasets_S1 to S7.xlsx]

## Sheet: S1A
PDCD6
CDK1
CDC2
HDLBP
RPS9
EHD1
EHD3
PSMA2
IGLV8-61
IGLV3-9
IGLC3
IGLC2
IGLC6
IGLC7
IGKV2D-29
IGKV2D-26
IGKV2-40
IGKV2D-40
IGKV2D-30
IGKV2-30
IGKV2D-28
CAPNS1
TAF15
RAB1B
RAB1A
KHSRP
PABPC1
PABPC3
IGLL5
IGLC1
EHD4
SPCS2
HNRNPDL
RPS24
SPTBN1
RPL10
RPL10L
SH3BGRL3
IGHG1
CLTC
RRBP1
PRSS1
TRY8
PRSS3P2
PRSS2
RPL17
RPL17-C18orf32
TPM3
DKFZp686J1372
ADRM1
IGHG3
MTSS1L
HSPA4
FAM21A
FAM21C
GLUL
TPD52L2
PTGES3
PKP1
RPS16
ZNF90
MARCKS
IGKV1D-33
HNRNPAB
IGKV3-11
HYOU1
TJP1
HNRNPM
SEPT8
ST13
ST13P4
ST13P5
PRMT1
PSME2
CNN2
GSTP1
DDX1
PSMC6
KRT33B
RNF114
VDAC2
AKAP9
PCMT1
GSN
PRDX1
HSPH1
PLS3
GPI
ARPC4
ARPC4-TTLL3
TKT
NAA15
IGLV9-49
LYZ
NAMPT
SET
SETSIP
RPSA
RPSAP58
PNPLA8
DDX46
CAST
CS
DUT
HP
HPR
IGKV3D-20
RPL30
DDX3X
DDX3Y
SPTAN1
LMNB1
PNKP
DIAPH1
HSPA1B
HSPA1A
PSMB9
SSBP1
CSNK2B-LY6G5B-1181
CSNK2B
CSNK2B-LY6G5B--991
LAD1
UBA6
ACO2
STMN1
RPRD1B
NPEPPS
NPEPPSL1
MANF
MLLT4
CBR1
CBR3
SUMO3
SUMO4
SUMO2
RPL23A
KRTAP16-1
EWSR1
CPNE1
VIM
RAC3
RAC2
RAC1
XRCC6
HIST1H2BI
HIST1H2BN
HIST1H2BL
HIST1H2BM
HIST1H2BH
HIST2H2BF
HIST1H2BC
HIST1H2BD
H2BFS
HIST1H2BK
HNRNPC
CACYBP
HARS
DBNL
H3F3B
H3F3A
HIST2H3A
HIST3H3
HIST1H3A
H3F3C
PSMA1
ANXA8L1
ANXA8L2
ANXA8
CCT3
UBB
RPS27A
UBC
UBA52
UBBP4
CDCA5
SEPT2
RAN
EIF3C
EIF3CL
MAP4
TCEA1
TCEA2
RANBP3
CCT5
HSPE1
HSPE1-MOB4
PTMA
TCEB2
MDH1
PCYT1A
PCYT1B
PFN2
SRI
LRRFIP2
ARF5
NAP1L4
PPP1CB
TACC3
ERIC-1s
BUD31
APOD
RANBP1
ATG4B
MTPN
RPL24
PRMT5
CAPZA2
TF
RCC1
PHB
RPL22L1
EIF3B
CTNND1
RPL35A
KRT86
KRT33A
KRT14
KRT6A
ALB
KRT8
PLG
KRT19
KRT16
KRT10
KRT5
KRT2
KRT17
KRT72
C3
KRT7
FLG2
KRT40
KRT80
KRT78
KRT28
KRT27
KRT25
HRNR
RPL32
GNPDA1
HNRNPD
RPS3A
SEPT11
SEC31A
SDHA
UBE2V2
UBE2V1
TMEM189-UBE2V1
NUDCD2
STMN2
TCEB1
RPL26
RPL26L1
TBCA
SKP1
DNPEP
SQSTM1
NPC2
SEPT7
EZR
EIF3M
TCOF1
EIF4G1
CSTF2
EIF4B
NACA
ALYREF
PAICS
TNC
HNRNPH1
HNRNPH2
FUBP1
CALD1
NCAPH
EEF1D
RPL27A
PYGL
PYGM
RRM1
CFL1
CHMP4A
IFITM2
IFITM3
IFITM1
MTAP
SELENBP1
LSM8
RPL35
TALDO1
PSMD9
PHB2
OTUB1
LOXHD1
ENO2
TENM2
MTHFD1
SEC23A
TUBA1C
TUBA1A
TUBA1B
TUBA3C
TUBA3E
DDX19A
DDX19B
CD63
LIMA1
UBE2N
UBE2NL
CSRP2
RPLP0
RPLP0P6
CORO1C
ALDH7A1
SLC25A3
CNPY2
PCBP2
PCBP3
KRT18
MYL6
APOA1
HNRNPA1
HNRNPA1L2
RTN4
CLTA
PMPCB
RPL18
ERH
PSMA6
ERO1L
CTNNA1
CTNNA2
RPL3
ACP1
SEC24C
CDSN
CD44
ZYX
IMPDH2
SAR1A
TRIM16
ZNF185
CALM2
CALM1
CALM3
MCM2
HEXB
RPS2
ABCF1
DCTN2
RPL28
ETFA
TPM1
PSMA4
IDH3A
ANP32A
ANP32C
AKR7A2
DDX17
IST1
HACD3
COX5A
MVD
FUS
APRT
UQCRC2
TFAM
NAGK
PRDX4
ZC3H15
TXNDC17
TRAP1
SLC25A11
EIF5A
EIF5AL1
C1QBP
SRSF2
SRSF8
ALDOA
OLA1
CBFB
KPNA2
BLMH
RPL19
SRSF1
PSMC5
KPNB1
CDKN2A
MYL12A
MYL12B
PSMD11
KATNAL2
RPL22
FARSA
DAZAP1
TBCB
EIF3G
PRKCSH
PARK7
SPINT2
MBTD1
L3MBTL2
CDC37
SNRPD2
RPL27
PLIN3
PDCD5
UBE2M
COLGALT1
RPS19
HNRNPL
MYH14
CCDC9
SH3GL1
SH3GL2
RPS11
RPS5
TRIP10
GTF2F1
RPL18A
KIF2A
DDX39A
DDX39B
PDLIM1
CLIC1
KPNA3
SLC9A3R1
PSMA7
RIMBP2
ARPC1B
ARPC2
PPM1G
PHGDH
HNRNPR
ACTN4
CALU
EDF1
WDR1
GGCT
FLNB
NPM3
IDH1
DDAH1
UTS2
AP2A1
AP2A2
LDHA
GLUD1
GLUD2
HPRT1
GOT2
PGK1
CSTA
IGKV3-20
IGLV3-19
IGHV3-30
IGHV3-23
LMNA
FN1
TFRC
FTL
FTH1
CAT
ANXA1
OAT
KRT6B
KRT1
GAPDH
HLA-A
HLA-H
HSPB1
RPN1
ATP1A1
ATP1A3
ATP1A2
ARG1
S100A8
EIF2S1
RPLP2
ITGB1
ATP5B
S100A6
ENO1
NPM1
LDHB
P4HB
H1F0
CTSD
ANXA2
ANXA2P2
TUBB
TUBB2B
TUBB8
PFN1
EPRS
HSP90AA1
FH
THBS1
HSP90AB1
SNRNP70
ANXA5
LGALS1
HMGB1
HMGB1P1
CLTB
ANXA4
DLD
PARP1
HIST1H2AJ
HIST1H2AH
H2AFJ
HIST2H2AC
HIST2H2AA3
HIST1H2AD
HIST1H2AG
HIST1H2AC
HIST3H2A
HIST1H2AB
H2AFV
H2AFZ
HIST1H2AA
H2AFX
HIST1H1E
CTSA
HSPD1
HSPA5
HSPA8
PYGB
LAMP1
TOP1
G6PD
PCNA
PIP
ANXA3
ACTN1
PEPD
XRCC5
RNH1
EEF2
PDIA4
LCP1
MIF
PKM
HSP90B1
JUP
AKR1B1
NME1
NME2
DSP
HIST1H1B
HIST1H1D
HIST1H1C
YBX3
HSPA6
HSPA7
HMGA1
CAPN2
CTPS1
LGALS3
TCP1
RPL7
VCL
PGAM1
NCL
EIF2S2
ANXA7
PZP
A2M
FLNA
TGM2
UBA1
NME1-NME2
NME2P1
SPRR2E
SPRR2F
HNRNPA2B1
TGM1
SFPQ
PPIB
WARS
RPS3
LOR
AHCY
DTYMK
EEF1B2
MYL9
MCM3
AZGP1
RPS12
DNAJB1
ATP5A1
PSMA3
DDX6
RPL13
HMGB2
TARS
VARS
EEF1G
YWHAQ
CALR
CANX
PSMA5
PSMB4
PSMB5
MAPK1
GRN
LAP3
PRDX6
PRDX5
PRDX3
RPL12
ECHS1
PEBP1
PDIA3
PPP2R1A
HLA-B
HLA-C
GDI1
S100A7
S100A7A
SDC4
HNRNPH3
CASP14
YWHAB
SFN
STIP1
S100A11
PRDX2
SHMT1
SHMT2
SPRR1A
SPRR1B
KRT9
MYH9
DEK
PSMC2
RPL4
DLST
TAGLN2
ETFB
HSPA9
EIF4A3
CAPG
CCT6A
RPL13A
RPL13AP3
MDH2
EIF2S3
EIF2S3L
GARS
ECI1
DCI
RPS27
RPS27L
LRPPRC
MCAM
RPL5
RPS10
RPS10P5
YAP1
IQGAP1
CAPZB
RPL29
GSS
RPL34
NASP
FASN
TUFM
CENPF
AARS
SARS
PSMB2
HINT1
GMPS
GDI2
EMD
SERPINH1
PDLIM4
RPL14
CCT8
CCT4
ANXA11
FXR2
FXR1
FMR1
HNRNPA3
HNRNPF
CAPZA1
SUB1
RARS
ALDH18A1
CSE1L
VCP
OXCT1
EIF6
TPI1
EIF3E
KRTAP10-5
SEC61B
ACTB
EIF4A1
EIF4A2
RPS20
CDC42
DSTN
ACTR3
ACTR2
ARF1
ARF3
RPL15
HNRNPK
YWHAG
PSMC1
RPS8
YWHAE
RPS14
RPS23
RPS18
RPS13
SNRPF
LSM3
SNRPD3
RPL7A
CNBP
RPS4X
RPS4Y2
PPP2CA
PPP2CB
ACTG2
ACTA1
ACTC1
ACTA2
RPS6
HIST1H4A
RPL23
RPS25
RPS28
RPL31
RPL11
RPL8
PPIA
FKBP1A
FKBP12-Exin
FKBP12-Exip2
GNAS
GNAO1
GNAT2
GNAT1
GNAI1
GNAI3
GNAT3
GNAI2
GNAL
YWHAZ
RPS21
GNB2L1
ACTG1
YBX1
TPM4
EEF1A1P5
EEF1A1
TUBA4A
TUBB4B
TUBB4A
HBB
HBA1
HBA2
CCT2
GSTO1
PRKDC
DCD
SARNP
SRSF3
FKBP3
HNRNPU
U2AF1
U2AF1L4
FABP5
CAP1
PFKP
PFKL
TAGLN
DSG1
FKBP4
RPL6
AKAP12
TAP1
YWHAH
PLP2
EEF1A2
PSME1
TGM3
DHX9
LGALS3BP
DSC1
SSRP1
RBBP4
RBBP7
AHNAK
AP1B1
SCRN1
TWF1
SF3A3
ILF3
HNRNPA0
PAK2
CBX3
PSMD2
SRSF9
SRSF6
SRSF5
SRSF4
TRIM28
EIF3I
DYNC1I2
PDAP1
TUBB2A
DYNC1H1
CTTN
FLNC
GANAB
LASP1
KARS
EIF4H
PDIA6
PAFAH1B3
PLEC
PPA1
RCN1
SF3B3
SEC23B
SF3A1
MAPRE1
ELAVL1
DPYSL2
DPYSL3
CRMP1
DBN1
FSCN1
LRRFIP1
FAM98B
TCEAL3
TCEAL5
TCEAL6
RALY
KPRP
XP32
TPM2
HIST2H3PS2
SND1
GET4
DSG4
GLRX5
TXNDC5
CCDC50
SERBP1
PLBD2
DTD1
DYNLRB1
DYNLRB2
PDCD6IP
H1FX
FIG4
TFG
GGH
RPL36AL
RPL36A
RPL36A-HNRNPH2
PDLIM5
GMPPA
PAWR
CCT7
CORO1B
WIBG
ERP44
TUBB6
ACAT2
RBM4
RBM4B
CHMP4B
EPS8L2
HN1L
GRPEL1
NIT2
PDLIM7
PHPT1
MYOF
CALML5
CWC15
GNG12
CTSZ
RNF14
TJP2
SEPT9
BAIAP2L1
RAB21
G3BP2
NSFL1C
SRRM2
PA2G4
RUVBL2
RUVBL1
NUDC
SUGT1
MEMO1
LUC7L2
C7orf55-LUC7L2
RPL36
SAMHD1
SUPT16H
UCHL3
SRP19
CAPRIN1
IVD
PPP1R18
IGHG2
IGHG4
GNL1
PGP
SNRPN
SNRPB
NHP2L1
CTNNB1
DNAJB2
GNB2
GNB4
GNB1
GNB3
KRT4
ABCE1
FGB
DOCK2
HSD17B4
BCLAF1
PSMC3
ACAT1
RBM39
CKB
ARHGDIA
EVPL
PGRMC2
KIF4A
KIF4B
MSN
PSMB6
TXLNA
TMPO
ALDH9A1
BID
RBX1
RBM3
PABPN1
LSM14A
WDR77
S100A14
CFL2
TLN1
RBM8A
ENAH
EVL
TP53
STOML2
DARS
FLG
KRT83
KRT34
EXOSC4
SNW1
DDX5
LMNB2
EIF3J
TXN
KHDRBS1
KRT32
ACTBL2
SPG20
KRT35
VPS35
CPPED1
TNKS1BP1

## Sheet: S1B
CDK1
CDC2
RPS9
EHD1
EHD3
IGLC3
IGLC2
IGLC6
IGLC7
IGKV2D-29
IGKV2D-26
IGKV2-40
IGKV2D-40
IGKV2D-30
IGKV2-30
IGKV2D-28
CAPNS1
UCHL3
RAB1B
RAB1A
PABPC1
PABPC3
IGLL5
IGLC1
EHD4
RPS24
SPTBN1
RPL10
RPL10L
SH3BGRL3
IGHG1
CLTC
RRBP1
PRSS1
TRY8
PRSS3P2
PRSS2
RPL17
RPL17-C18orf32
TPM3
DKFZp686J1372
ADRM1
KRTAP4-1
HSPA4
FAM21A
FAM21C
GLUL
SRP19
TPD52L2
PKP1
RPS16
ZNF90
MARCKS
IGKV1D-33
HNRNPAB
IGKV3-11
HYOU1
HNRNPM
PSME2
GSTP1
PSMC6
KRT33B
RNF114
VDAC2
AKAP9
PCMT1
GSN
AGTR1
PRDX1
HSPH1
PLS3
GPI
IGLV9-49
NAMPT
SET
SETSIP
RPSA
RPSAP58
PNPLA8
CAST
CS
DUT
HP
HPR
RPL30
DDX3X
DDX3Y
SPTAN1
LMNB1
PPP1R18
HSPA1B
HSPA1A
PSMB9
SSBP1
CSNK2B-LY6G5B-1181
CSNK2B
CSNK2B-LY6G5B--991
AIM1
ACO2
STMN1
NPEPPS
NPEPPSL1
MANF
CBR1
CBR3
RPL23A
KRTAP16-1
KRTAP9-6
EWSR1
CPNE1
HIST1H2BI
HIST1H2BN
HIST1H2BL
HIST1H2BM
HIST1H2BH
HIST2H2BF
HIST1H2BC
HIST1H2BD
H2BFS
HIST1H2BK
HNRNPC
DBNL
H3F3B
H3F3A
HIST2H3A
HIST3H3
HIST1H3A
H3F3C
ANXA8L1
ANXA8L2
ANXA8
CCT3
UBB
RPS27A
UBC
UBA52
UBBP4
CDCA5
SEPT2
RAN
RANBP3
HSPE1
HSPE1-MOB4
PTMA
MDH1
CCDC39
PFN2
SRI
ARF5
LYG2
NAP1L4
PPP1CB
TACC3
ERIC-1s
BUD31
APOD
GNB2
GNB4
GNB1
GNB3
RPL24
PRMT5
TF
RPL35A
KRT86
KRT33A
KRT36
KRT38
KRT75
KRT14
KRT6A
ALB
KRT8
PLG
KRT19
KRT16
KRT10
KRT5
KRT2
KRTAP10-12
KRT85
KRT17
KRT81
KRT72
KRT31
C3
KRT7
KRT40
KRT39
KRT84
KRT80
KRT83
KRT78
HRNR
KRT34
KRTAP4-6
KRTAP4-12
KRTAP4-9
KRTAP4-3
KRTAP3-1
KRTAP2-1
KRTAP2-2
KRTAP2-4
KRTAP2-3
KRT82
RPL32
HNRNPD
RPS3A
FGB
SDHA
UBE2V2
UBE2V1
TMEM189-UBE2V1
NUDCD2
STMN2
RPL26
RPL26L1
SQSTM1
NPC2
CFTR
SEPT7
EZR
EIF3M
HSD17B4
DKFZp686E0752
DCTN1
NACA
TNC
HNRNPH1
HNRNPH2
FUBP1
CALD1
EEF1D
MTCH2
RPL27A
RRM1
CFL1
CHMP4A
MTAP
SELENBP1
RPL35
PSMD9
PHB2
LOXHD1
TENM2
MTHFD1
SEC23A
TUBA1C
TUBA1A
TUBA1B
TUBA3C
TUBA3E
DDX19A
DDX19B
LIMA1
UBE2N
UBE2NL
CSRP2
RPLP0
RPLP0P6
ALDH7A1
CNPY2
PCBP2
PCBP3
KRT18
MYL6
APOA1
HNRNPA1
HNRNPA1L2
RTN4
CLTA
RPL18
ERH
RPL3
SEC24C
CDSN
ZYX
IMPDH2
SAR1A
ZNF185
CALM2
CALM1
CALM3
GRK6
HEXB
RPS2
DCTN2
CKB
RPL28
TPM1
PSMA4
IDH3A
ANP32A
ANP32C
DDX17
IST1
COX5A
FUS
APRT
UQCRC2
TRA2B
SLC25A11
EIF5A
EIF5AL1
C1QBP
SRSF2
SRSF8
ALDOA
OLA1
GSDMA
DDX5
RPL19
SRSF1
PSMC5
KPNB1
MYL12A
MYL12B
PSMD11
LMNB2
KATNAL2
RPL22
DAZAP1
TBCB
PPL
EIF3G
PRKCSH
PARK7
MBTD1
L3MBTL2
CDC37
SNRPD2
RPL27
UBE2M
SH3GL1
SH3GL2
RPS11
RPS5
RPL18A
KIF2A
DDX39A
DDX39B
PDLIM1
CLIC1
KPNA3
SLC9A3R1
PSMA7
RIMBP2
ARPC1B
ARPC2
PPM1G
PHGDH
HNRNPR
ACTN4
CALU
EDF1
WDR1
GGCT
FLNB
IDH1
DDAH1
SOGA1
UTS2
AP2A1
AP2A2
LDHA
GOT2
PGK1
IGKV3-20
IGLV3-19
IGHV3-30
IGHV3-23
LMNA
FN1
ANXA1
OAT
KRT6B
KRT1
GAPDH
HSPB1
RPN1
ATP1A1
ATP1A3
ATP1A2
ARG1
S100A8
EIF2S1
RPLP2
ITGB1
ATP5B
S100A6
ENO1
NPM1
P4HB
H1F0
CTSD
ANXA2
ANXA2P2
TUBB
TUBB2B
TUBB8
PFN1
EPRS
HSP90AA1
FH
THBS1
HSP90AB1
ANXA5
LGALS1
CLTB
ANXA4
DLD
HIST1H2AJ
HIST1H2AH
H2AFJ
HIST2H2AC
HIST2H2AA3
HIST1H2AD
HIST1H2AG
HIST1H2AC
HIST3H2A
HIST1H2AB
H2AFV
H2AFZ
HIST1H2AA
H2AFX
HSPD1
HSPA5
HSPA8
PYGB
LAMP1
G6PD
PCNA
ANXA3
ACTN1
XRCC5
RNH1
EEF2
PDIA4
LCP1
PKM
HSP90B1
JUP
AKR1B1
NME1
NME2
DSP
HIST1H1B
HIST1H1D
HIST1H1C
YBX3
HSPA6
HSPA7
CAPN2
LGALS3
TCP1
RPL7
VCL
PGAM1
NCL
EIF2S2
ANXA7
PZP
A2M
FLNA
TGM2
UBA1
NME1-NME2
NME2P1
SPRR2E
SPRR2F
HNRNPA2B1
TGM1
SFPQ
PPIB
RPS3
LOR
AHCY
DTYMK
EEF1B2
AZGP1
ATP5A1
PSMA3
MSN
RPL13
TARS
EEF1G
YWHAQ
CALML3
CALR
CANX
PSMB4
PSMB6
PSMB5
GRN
LAP3
PRDX6
PRDX5
RPL12
ECHS1
PDIA3
PPP2R1A
HLA-B
GDI1
S100A7
S100A7A
HNRNPH3
CASP14
YWHAB
SFN
STIP1
S100A11
PRDX2
S100A3
SHMT2
SPRR1A
SPRR1B
KRT9
MYH9
PSMC2
RPL4
DLST
TAGLN2
ETFB
HSPA9
EIF4A3
CAPG
TXLNA
CCT6A
RPL13A
RPL13AP3
MDH2
EIF2S3
EIF2S3L
ECI1
DCI
TMPO
RPS27
RPS27L
MCAM
RPL5
RPS10
RPS10P5
IQGAP1
RPL29
LGALS7
GSS
ALDH9A1
RPL34
NASP
FASN
TUFM
CENPF
AARS
SARS
PSMB2
HINT1
GDI2
EMD
VASP
RPL14
CCT8
CCT4
ANXA11
FXR2
FXR1
FMR1
HNRNPA3
HNRNPF
CAPZA1
SUB1
ALDH18A1
CSE1L
VCP
OXCT1
EIF6
KRTAP12-1
KRTAP12-2
KRTAP10-10
TPI1
EIF3E
KRTAP10-3
KRTAP10-5
KRTAP10-6
KRTAP10-4
KRTAP10-7
KRTAP10-9
KRTAP10-11
SEC61B
ACTB
EIF4A1
EIF4A2
RPS20
CDC42
DSTN
ACTR3
ACTR2
ARF1
ARF3
RPL15
HNRNPK
YWHAG
PSMC1
RPS8
YWHAE
RPS14
RPS18
RPS13
SNRPF
RPL7A
CNBP
RPS4X
RPS4Y2
RPS6
HIST1H4A
RPS25
RPS28
RPL31
RPL11
RPL8
PPIA
GNAS
GNAO1
GNAT2
GNAT1
GNAI1
GNAI3
GNAT3
GNAI2
GNAL
YWHAZ
RPS21
GNB2L1
ACTG1
YBX1
TPM4
EEF1A1P5
EEF1A1
TUBA4A
TUBB4B
TUBB4A
HBB
HBA1
HBA2
CCT2
DCD
SARNP
SRSF3
RBM3
FKBP3
U2AF1
U2AF1L4
FABP5
CAP1
TAGLN
DSG1
FKBP4
RPL6
AKAP12
TAP1
YWHAH
PLP2
PSME1
TGM3
DHX9
LGALS3BP
DSC1
AHNAK
AP1B1
SCRN1
TWF1
CBX3
PSMD2
SRSF9
SRSF6
SRSF5
SRSF4
EIF3I
PDAP1
TUBB2A
DYNC1H1
FLNC
KRT32
GANAB
LASP1
KARS
EIF4H
PDIA6
PAFAH1B3
PLEC
PPA1
SF3B4
SEC23B
MAPRE1
DPYSL2
DPYSL3
CRMP1
DBN1
FSCN1
LRRFIP1
KRTAP24-1
FAM26D
KPRP
XP32
TPM2
HIST2H3PS2
VSIG8
KRTAP26-1
SND1
DSG4
TXNDC5
KRTAP11-1
KRTAP1-3
CCDC50
PLBD2
DTD1
PDCD6IP
FIG4
TFG
KRT35
GGH
RPL36AL
RPL36A
RPL36A-HNRNPH2
PAWR
SERPINB12
CCT7
CORO1B
CPPED1
WIBG
ERP44
TUBB6
RBM4
RBM4B
KRTAP4-11
KRTAP4-8
KRTAP4-4
KRTAP4-2
KRTAP3-3
KRTAP3-2
KRTAP1-5
KRTAP1-4
EPS8L2
GRPEL1
S100A14
NIT2
CALML5
CWC15
GNG12
CTSZ
RNF14
TJP2
SEPT9
RAB21
G3BP2
NSFL1C
PA2G4
RUVBL2
RUVBL1
NUDC
CFL2
RPL36
PDCD6
IGLV8-61
TAF15
SPCS2
HNRNPDL
IGHG3
PTGES3
CAPRIN1
TJP1
IGKC
IGKV1-8
NELFE
IVD
ARPC4
ARPC4-TTLL3
TKT
LYZ
IGKV3D-20
DIAPH1
IGHG2
IGHG4
SUMO3
SUMO4
SUMO2
RAC3
RAC2
RAC1
NHP2L1
HARS
PSMA1
CCT5
RANBP1
MTPN
CTNND1
FLG2
KRT28
KRT27
KRT25
GNPDA1
SEPT11
TBCA
SKP1
DNPEP
EIF4G1
EIF4B
ALYREF
LSM8
TALDO1
ENO2
CORO1C
PMPCB
PSMA6
ERO1L
ACP1
MCM2
ETFA
HACD3
PRDX4
ARHGDIA
BLMH
CDKN2A
PLIN3
PDCD5
TRIP10
NPM3
CD2BP2
GLUD1
GLUD2
CSTA
CAT
HIST3H2BB
HIST2H2BE
HIST1H2BB
HIST1H2BO
HIST1H2BJ
HIST1H2BA
LDHB
SNRNP70
HMGB1
HMGB1P1
TXN
CTSA
TOP1
PIP
PEPD
MIF
WARS
RPS12
DNAJB1
S100P
DDX6
HMGB2
VARS
PSMA5
MAPK1
PRDX3
PEBP1
HLA-C
SHMT1
DEK
GARS
CAPZB
SERPINH1
PDLIM4
RARS
RPS23
LSM3
SNRPD3
PPP2CA
PPP2CB
ACTG2
ACTA1
ACTC1
ACTA2
RPL23
FKBP1A
FKBP12-Exin
FKBP12-Exip2
HNRNPU
PFKP
PFKL
EEF1A2
RBBP4
RBBP7
ILF3
NONO
ELAVL1
ACTBL2
ATG9B
PTRF
GLRX5
SERBP1
DYNLRB1
DYNLRB2
LRRC15
H1FX
PDLIM5
CHMP4B
HN1L
PDLIM7
CTNNBIP1
SRRM2
SUGT1
MEMO1
PSMA2
IGLV3-9
PRMT1
UBA6
PGP
MLLT4
EIF3C
EIF3CL
TCEB2
DARS
ATG4B
CAPZA2
PHB
EIF3B
BCLAF1
CTNNA1
CTNNA2
AKR7A2
MVD
NAGK
TRAP1
CBFB
FARSA
EVPL
SPINT2
COLGALT1
RPS19
MYH14
IGHV3OR16-9
PARP1
CTPS1
MCM3
SDC4
GMPS
SF3A1
RALY
SUCLA2
ACAT2
SUPT16H
RBM8A

## Sheet: S2A
ATG4B
EIF4G1
HNRNPC
PRMT5
WIBG
EHD4
SERBP1
COLGALT1
RPL23
DDX1
DIAPH1
SUMO3
SUMO4
SUMO2
FKBP1A
FKBP12-Exin
FKBP12-Exip2
LSM8
MVD
CAPRIN1
CLTA
ILF3
TLN1
SUPT16H
UBA6
PRKDC
TP53
ACAT2
TRIM16
DDX46
FASN
H1FX
PDLIM5
PARP1
TNC
PNKP
PSMC3
MYH14
TXLNA
RBM39
OGFR
MTSS1L
SSRP1
SF3A3
ENAH
EVL
DNAJC8
AKR7A2
VARS
PYGL
PYGM
TCEAL3
TCEAL5
TCEAL6
EXOSC4
VIM
DEK
HLA-C
KIF4A
KIF4B
TNKS1BP1
RPL24
CNN3
PEBP1
MTPN
TRIP10
DUT
GNL1
ACAT1
HNRNPA0
HSD17B4
RCC1
OTUB1
HDLBP
RCN1
LRPPRC
HMGB1
HMGB1P1
LSM14A
BID
SF3A1
CTNNB1
KIF2A
DYNC1I2
NPM3
PABPN1
PCYT1A
PCYT1B
KPNA2
SEC31A
TXNDC17
ELAVL1
WDR77
SEPT8
NAA15
CTNNA1
CTNNA2
DOCK2
YAP1
KHDRBS1
TCOF1
DNAJB2
PMPCB
CCDC50
PAK2
TFRC
GSTO1
RALY
EIF3C
EIF3CL
CNN2
AKAP12
PRMT1
RARS
BAIAP2L1
PAICS
FAM98B
CD44
GMPPA
FTH1
KHSRP
SAMHD1
LSM3
LDHB
PSMB6
SPINT2
HPRT1
LAD1
CFL2
HNRNPL
HMGA1
ABCF1
PSMA2
CDC37
TCEB1
PHPT1
SUB1
SUGT1
HMGB2
RPS12
SLC25A3
TCEA1
TCEA2
RANBP3
RPRD1B
LUC7L2
C7orf55-LUC7L2
CTTN
COX5A
ADRM1
CCDC9
TFAM
CD63
ST13
ST13P4
ST13P5
RPL22L1
RPS19
IFITM2
IFITM3
IFITM1

## Sheet: S2B
KRTAP3-3
KRTAP12-1
KRTAP2-1
KRTAP2-2
KRTAP2-4
KRTAP2-3
KRTAP3-2
KRTAP10-4
KRTAP11-1
KRTAP10-9
KRTAP10-6
KRTAP1-3
KRTAP16-1
KRTAP9-6
VSIG8
KRTAP1-5
KRTAP1-4
KRTAP4-4
RPL36
KRTAP4-1
KRTAP10-5
S100A3
APRT
ACTG2
ACTA1
ACTC1
ACTA2
ACTB
LGALS7
CFTR
KRTAP10-10
KRTAP10-3
KRTAP4-8
KRTAP10-11
KRTAP12-2
LYG2
SERPINB12
CALML3
KRTAP26-1
CPPED1
KRTAP10-7
IGHG2
IGHG4
KRTAP24-1
PLIN3
GLRX5
ALDH9A1
KRTAP4-2
FGB
AGTR1
KRTAP4-11
SUCLA2
LGALS3
PSMD9
NONO
PDCD5
GSDMA
BLMH
IGHV3OR16-9
PDCD6
UCHL3
TALDO1
FAM26D
DCTN2
AIM1
EEF1A2
IVD
CTPS1
PTRF
MCM2
VASP
DKFZp686E0752
DCTN1
KRT32
RPL10
RPL10L
CCDC39

## Sheet: S3
HNRNPA1
HNRNPA1L2
TRA2A
CPPED1
DCD
MLF2
MRPS21
EHD4
MKI67
LLGL1
YTHDF2
PUF60
STMN1
AAR2
EXOSC2
MRPL23
MATR3
PABPC4
STK24
HNRNPR
ABI1
DDX27
IMPDH1
C7orf50
KIF2A
MRPL27
PCDH1
COPS6
EIF4A2
RBMS1
RBMS3
RELA
DDX1
C12orf57
DDX24
CNOT2
IGF2BP2
KLC1
MRPS22
CEP170
TGFBI
EXOSC9
PPP5C
SARNP
RPS17
UBE2I
RBMX
RBMXL1
DHX30
EWSR1
RBBP8
MRPL4
RPL22
RBM42
AP2S1
KIF2A
AURKA
ANKRD28
PLRG1
EDF1
HMMR
PMPCB
CSDE1
BCAS2
ZFAND5
TOMM70A
UBR5
BAG2
PGK1
COL4A2
GYS1
HNRNPL
HLA-A
PTPN1
CSNK2A2
VDAC1
UQCRC2
U2AF2
ABCD3
MCM5
RFC3
MTOR
NAMPT
RPL21
CTCF
CTCFL
ACADVL
CPT1A
ALDH18A1
TPI1
SRP54
UBE2N
UBE2NL
HSPE1
RPS29
RPL38
GNB2L1
PURA
U2AF1
U2AF1L4
ERCC6
ERCC6-PGBD3
CKAP4
DHX9
HNRNPA0
SF3A2
PPP1R7
MYLK
WDR44
MRPS18A
KCNK1
RBM26
TPT1
SPTY2D1
CDC42BPG
ZCCHC8
MICAL3
ALYREF
ABCF1
THEM6
UPF1
MRPL24
LTV1
GRAMD3
PURB
OSBPL9
DNAJC2
WIBG
PELO
DIDO1
MMTAG2
NUSAP1
PARD6B
YTHDF1
GTPBP4
XRN2
ACAD9
GRPEL1
HMG20A
EIF2B3
POLE3
KIF15
KLC4
DIAPH3
RBM28
GID8
DDX56
HACD3
KIAA1522
RBM27
STOML2
PARP4
NOL7
C14orf166
DRG1
VPRBP
ARFGEF2
MAD1L1
DYNC1LI1
HP1BP3
HNRNPAB
ZNF207
TRIP12
PTRF
PABPN1
ANAPC16
BUD13
ZNF706
HNRNPM
CIC
PSMB1
CANX
ZNF830
GRN
YBX1
NUCB1
TXNRD1
COL1A2
VPS45
OSTC
HNRNPDL
FGFR1OP
PDLIM2
MTHFD1L
TARDBP
CDH4
FAM83D
ASNA1
ARHGAP23
MYO5A
VTA1
UBE2D3
UBE2D2
PTGES3
SNX9
BRCC3
GCC2
HUWE1
PRMT1
PTPN9
EXOC7
SFXN3
EXOC5
TOR1AIP1
ILK
SKP2
CUL2
CDH13
RPS6KA4
NAA15
UXT
HTRA2
HLTF
SCOC
ALB
LIG4
POLR2A
RANBP10
PNKP
EPB41L1
LPCAT1
AIM1
GPI
KIAA1598
RALGAPB
VWA8
MRPS16
CRELD2
GABRR3
BCR/ABL fusion
BCR
CBY1
ZCCHC10
DBNL
TIMM23B
TIMM23
ELP3
SEC61A1
ILF2
MAPK14
OS9
EPCAM
ACBD5
MYO7A
IMMT
MED25
DPF1
PPP4R2
SETD1A
CMSS1
PDCD10
PFN2
EEFSEC
SSR3
EPT1
RAB6B
RAB6A
RAB39A
ZNF143
MRPL39
POLD2
PSAP
ATP5J2-PTCD1
ATP5J2
MBNL1
CRTAP
NRF1
DNAJB2
MDH1
DCUN1D1
MEST
CASP3
NOTCH2
C10orf47
PROSER2
HMCES
TMA16
TMEM33
RPL9
GNPDA1
GNPDA2
ANAPC10
MAEA
YIPF3
TAF9
TAF9B
COX7A2
CLASP2
MRPL15
CCNC
LSM1
RBM22
PTPN18
ZNF525
ZNF28
ZNF468
ZNF813
ZNF600
ZNF888
ZNF765
AP1M1
SLC39A10
PRPSAP2
GLB1
TMED2
POLR1C
MRPL22
AIM1L
DNPEP
HARS
TCOF1
MARK2
GALNT3
ERCC2
REPIN1
PRPF31
ABI2
RAB11FIP1
CHTF18
MTA3
WDR81
MRPS17
hCG_1984214
FUBP1
ITGB6
TBL2
RABGEF1
APP
TSN
NDUFB9
POLR3C
MTCH2
SF3B2
DHCR7
GANAB
MRPL17
BTF3L4
EEF1D
RAB1B
RAB1C
C11orf98
CARS
MACF1
PSMC3
ATP5L
CD59
RAE1
ANP32E
EXOSC4
PTPMT1
UVRAG
ATM
C11orf58
SMAP
DNTTIP1
TUBGCP2
ATG4B
THOC2
TMEM258
ROBO3
ARAP1
DIABLO
PPFIBP1
SLC3A2
POLE
MPDZ
ANAPC5
VPS37C
TUBA1C
NDUFS7
MVK
GLOD4
SMARCA2
PIGT
MTCH1
PRIM1
ARL1
C12orf75
OCC1
ATXN2
LYZ
TARBP2
C17orf49
BAP18
CNPY2
RBMS2
SPATS2L
CKAP2L
GUSB
ATG3
TSSC1
BRD8
CPSF6
API5
USP28
NUP107
SPATA7
LIN52
CDK2
SYNE2
USP11
ELP4
CPSF3
DNM1L
CIZ1
UROD
RASAL2
NOP56
NCAPG2
PTPRF
FARP1
DOCK5
FN1
PRSS1
TRY8
PRSS3P2
PRSS2
DDX41
MRPL3
ZC2HC1A
CNOT7
MTDH
ABCA10
TRAPPC9
GABRA6
CD74
NCAPH2
SCYL1
TAGLN
BCLAF1
IFT81
PPP2R5C
LGMN
TRIP4
AP3S2
C15orf38-AP3S2
LDLR
RPS27L
UACA
BLM
SRPK1
SRPK3
SRPK2
VPS33A
SQRDL
HSDL1
RNF40
NDUFB10
TUBGCP4
POLR2C
TELO2
RHOT1
KIF23
PCYT1A
PCYT1B
OTUD5
ALG3
PXDN
SMPD4
TRAPPC12
ACOT8
XRN1
MEGF6
RSRC1
MYBBP1A
PELP1
ELP5
FLYWCH2
PHKB
RSL1D1
SIRT7
MAZ
VEZF1
PATZ1
EIF5A
EIF5AL1
MED11
ACTG1
GPS2
VTI1B
PARVA
LUC7L3
TGOLN2
CEP170B
MED19
SMG1
ARHGDIA
MPDU1
HBEBP2BPA
RTTN
CHERP
NUP85
TRAPPC8
CDC42EP4
MSL1
TMCO1
NHP2
C17orf75
EML2
SMAD2
C19orf66
HS2ST1
CLPTM1
EIF3G
TK1
PLAUR
GRWD1
ETHE1
CRTC1
TRAPPC5
ARHGEF1
POLD1
LIG1
SMG9
FBL
MYO9B
AGPS
DDX39A
DDX39B
AIP
PGRMC1
DFFA
DCTN6
NDUFA4
KPNA3
KPNA4
MAN2B1
UBE2C
SPTBN2
NACAD
CHUK
AGPAT2
MRPS12
HDAC3
ZZEF1
PJA2
ZW10
AP5Z1
PPIH
WIPF1
DENR
XPOT
PRC1
SGTA
NARS
NUDT21
LANCL1
MED14
OPA1
MGEA5
CCNT2
PLIN3
UGDH
SNX2
BRD4
RNGTT
EFCAB14
WDR1
DNAJC13
PDCD6
VPS4B
SEC22B
PRPF40A
GPC4
GPC6
WBP4
SLC25A12
RPP40
EIF3J
AP1G2
SEC24D
UFL1
PROSC
FRYL
AP2A2
RTN3
KIF4A
FKBP9
FKBP9P1
SEC24B
ACSL3
FADS2
TXNDC12
PTTG1
MT-CO2
EGFR
F10
COL1A1
ANXA1
NR3C1
TUBB4A
ALPP
ALPPL2
ALPI
ICAM1
RPLP1
ITGB1
CTSD
SRPR
ASNS
CYC1
SNRPB2
ANXA5
SPARC
TACSTD2
UCHL1
CHTF8
DHRS4L1
DHRS4
TRAPPC2B
TRAPPC2
TROVE2
PDHB
RALA
RALB
TOP1
CKB
CKMT1A
LAMP2
ALAD
GTF2F2
MIF
CCNB1
DSP
POR
GOT1
VCL
ATF1
CDH2
PLCG1
HK1
EIF2AK2
SRM
ANXA7
GSTM3
MAOA
SDHB
GART
RFX1
RRM1
DNAJB1
CTNNA2
PRDX3
ATP5D
CDC27
NMT1
NMT2
HLA-C
SERPINB1
GDI1
PHB
RFC1
ADD2
ARL3
ATP5C1
SERPINB5
ATP6V1A
NAA10
NAA11
ECI1
DCI
TMPO
SKIV2L2
NCAPD3
HTT
MCAM
PHKA2
SOX9
CSNK1A1
ALDH9A1
CDK8
ALDH7A1
RBM25
LIG3
GNG10
hCG_1994888
DNM2
METAP2
ANXA11
THOP1
RAD23A
RAD23B
EIF5
SEC13
HNRNPH2
SEC61G
GMFB
ACTR3
COPS2
DCAF7
SNRPD1
YPEL5
GNG5
MRPS25
MRPS15
CDK5
KRT76
SLC7A5
SLC7A7
SLC7A6
DR1
GLO1
PLP2
CSTF1
PPP2R3A
APLP2
LRP1
PPP3CA
PPP3CB
VAC14
NSUN2
GTF3C1
FSTL1
ILF3
TRAF2
MYO1E
CHAF1B
SNTA1
TMED1
ROCK1
NAE1
KRR1
TP53BP2
PPP1R13B
TSTA3
RAB32
MOGS
LAMB3
CUX1
DSG2
DPYSL3
PRPSAP1
CLINT1
NCOA6
NAA25
EXOSC7
RRS1
POLD3
TCEAL1
PPA1
NONO
RBBP5
UBE3C
TOMM20
SKIV2L
TRIP10
SLC1A5
PSMD5
ECM1
NDUFA9
TUBB8
RPL39P5
RPL39
NOM1
DNAJC21
MOV10
PHF6
NT5C2
MED23
MTG2
GPN2
BCL2L1
DPM1
NUP188
CAMK2G
CAMK2B
CAMK2D
CAMK2A
GSN
PSRC1
MRPL2
SRSF11
GTF3C5
SURF4
RNF187
UQCC2
HIST2H3PS2
RPA2
PTPRK
NDRG3
VPS53
RNF20
PSMD4
FLNA
MAP1S
RLTPR
RALGAPA1
NIPBL
SLC25A24
DHX57
MED27
KLC3
TLDC1
RFWD3
TTC37
POTEE
POTEF
POTEI
POTEJ
TUFT1
ADAMTSL4
PACS1
DNMBP
VPS13C
IKBIP
TUBA1A
TUBA3C
TUBA3E
TUBA8
ASRGL1
MAVS
CLASP1
HEATR3
CCDC91
SLFN11
SLFN13
SCD5
DPP9
PRPF39
HOOK3
CCDC25
HZGJ
WDR92
UBR2
DNAJC10
DDX60
HLA-G
VKORC1L1
CMTR1
LRRC47
ABHD12
ASCC3
STAG2
MINK1
ZGPAT
NKAP
UBAC2
SPC24
LEMD2
SMC1B
SHCBP1
NUP43
TOR1AIP2
NEDD1
GOLGA5
TBC1D15
MRPL30
STT3B
BRIX1
NUP210
GEMIN5
SCFD2
PPP1R13L
POLDIP3
PDIP46
UBLCP1
C2orf47
DDB2
TBC1D5
NUP205
SORL1
HDAC2
STAM
SYMPK
GCDH
LPP
PHKB
TSR2
POP5
ZNF622
SYAP1
EXOC4
EFHD2
PYCR2
DCPS
TUBGCP3
DGCR14
MRPL38
SPDL1
HOOK2
MRPS24
SAAL1
TRMT61A
MED8
CDKN2AIPNL
MED30
FUBP3
USMG5
ITCH
CDK5RAP3
USP47
EXOC2
CNDP2
KIF16B
TRIM47
NSUN5
IWS1
MMS19
PFDN5
PIK3R4
TTC1
KIF2C
NAPG
AIF1L
LPIN3
GORASP1
NDFIP1
C11orf84
DDX23
VAMP8
TUBB2B
TMEM109
TMED9
RBM4
RBM4B
OSBPL11
CDCA4
SRRT
QTRT1
C14orf142
MRPL20
MRPL13
MRPL9
HELZ2
IFIH1
OSBPL8
WDR61
PAIP1
MIS12
MRPL18
ANAPC1
WDR13
VPS16
TCEAL2
GOLPH3
GOLPH3L
ACTL8
CCDC86
WDR55
C8orf33
GORASP2
CNOT10
LRRC40
SFXN1
MEAF6
XAB2
MRPL47
OSGEP
ISYNA1
MED4
WASH6P
ACSS2
UBQLN4
LANCL2
IARS2
PDS5B
ABHD10
ABCF3
DDX19A
PAK1IP1
C1orf123
UGGT1
ERAP1
MRPL35
IGF2BP1
HSPBP1
UQCR10
NDUFA13
VAPA
TMEM14C
OR1A1
CALCOCO1
KIAA1468
DIP2B
BCCIP
HEATR5B
RCOR3
ABCF2
SEC63
UBQLN2
UBQLN1
BAIAP2L1
NDUFA12
LNPEP
NAGK
TRMT6
ANAPC4
ANAPC2
C14orf1
MCTS1
FAM184B
MAFF
PRPF19
STX8
SLC12A4
MACF1
FNDC3A
WDR37
DIS3
GSTK1
LEMD3
NOP58
POLR3K
DERA
MRPS2
MRPL11
FAM96B
LSM5
AP4S1
GTF3C3
TRAPPC1
CDC42BPB
SNX5
ARFGEF1
AP1M2
SEC23IP
NDUFA6
DENND4C
RAB3A
RPS15
PMF1
PMF1-BGLAP
DNAJB12
HEL-S-109
NUCB2
SOGA1
CHTOP
PPDPF
SAP18
NELFCD
TH1L
BAT3
BAG6
EPPK1
MYCBP
POLR2E
RTFDC1
FAM21C
HNRNPUL1
SNRPC
LAMA3
GPATCH11
PPP1R18
FXR1
SYNCRIP
SEPT11
RPL30
PINX1
SEPT7
WNK1
MTHFD1
LTBP2
GPHN
GOLGB1
HNRNPD
ANKRD17
MRPS7
LMNB2
IGF2BP3
BIN1
CASC3
DHX15
PHGDH
SART1
CCP110
TRAPPC3
STRN
SS18L1
DKK1
GLUD1
GLUD2
PDYN
ATP1A1
ANXA6
SNRPA
MAP2
SLC2A1
XRCC6
LCP1
PFKL
EIF2S2
WARS
AHCY
DDX6
HMGB2
PTBP1
CALR
RRM2
EIF2S3
EIF2S3L
PRKCI
LRPPRC
PXN
ST13
ST13P5
ST13P4
ACLY
HADHB
EIF6
S100A10
SNRPD3
RBM3
TFAM
FABP5
AIMP1
KPNB1
SEPT2
RABEP1
TAF7
TRIP13
ELAVL1
DPYSL2
NME1-NME2
NME2
NME1
TACC2
SND1
ZC3HAV1
MAP7D3
GOLM1
RP9
ZC3H15
LEO1
H1FX
RBM14
UIMC1
ERP44
C2orf49
KIFC1
LSM14B
MRPS26
UPF3B
MRPL40
CRIPT
LARS
CLIP2
CORO1C
AMOTL2
TLN1
MRPS18B
KNSTRN
SRSF7
PSMB9
PRRC2C
BAD
PSMA6
HNRNPH1
PSMD9
CCDC12
IPO5
ATP6V1G1
HMGB1
PKM
FLNA
MYL9
PSMB4
S100A11
MYH10
SNRPF
LSM3
SET
SETSIP
G3BP1
LAMC2
MAP7
LARP1
CKAP2
ATXN2L
MRPS23
ACIN1
PFDN4
WASH3P
WASH2P
WASH1
WASH4P
EWSR1
EIF4B
RANBP1
TPM1
SRSF1
PDLIM1
LAD1
SF3B1
KRT19
HSPD1
NCL
PSMA5
YWHAB
SFN
FUS
PSMC4
HNRNPA3
TMF1
CALD1
DYNC1I2
CAPRIN1
GRIPAP1
FIP1L1
TPM1
C15orf52
NUFIP2
GADD45GIP1
TAF15
CHMP4B
SLAIN2
CGN
ISY1
PSMC3
SERPINB6
RPS9
NRBF2
TPD52L2
SLC4A1AP
AGRN
KIAA1033
SPAG9
SCAF8
RNF213
DDX46
CAPNS1
DDOST
ZRANB2
SCRIB
CNOT1
NUDT5
CPNE1
HLA-A
CCDC28A
RAN
MZT2B
MZT2A
SSR1
RPL37A
COX17
GPS1
APEH
MTPN
SCRN1
EEF1E1
EEF1E1-BLOC1S5
KIAA0196
ZC3H18
DST
U2SURP
RPS24
CSNK2A1
CSNK2A3
RBBP7
EIF2B5
MYO1B
COPS8
EPB41L2
CSTF2
CSTF2T
REPS1
NDUFS8
SS18
TRMT112
STRN4
OTUB1
TPD52
SEC23A
COPS7A
MED21
RACGAP1
COPZ1
CSRP2
GOLIM4
RPL10
MRE11A
SLBP
SMEK1
LAMB1
CD44
CCDC53
RPL28
RNPS1
HNRNPUL2-BSCL2
HNRNPUL2
NUP93
GNS
ALDOA
BUB3
SMARCE1
NUP62
RPS5
GTF2F1
PSMD12
HIP1
CLIC1
AP3D1
LAMA5
SPTLC2
OGT
PPM1G
PSMD3
WDR62
HTATSF1
TBC1D4
CCNT1
DNAJA2
ROCK2
CNOT3
NDUFS2
PSIP1
SNRNP200
WDHD1
DYSF
SRP72
MTA2
PRPF6
ZWINT
IPO7
SGPL1
HSPA4L
LSM8
AP2A1
AIFM1
HPRT1
SLC25A5
RPLP0
RPLP0P6
EPRS
SP1
GSTP1
SNRPA1
PRKAR1A
G6PD
IGF2R
PCNA
TPR
PEPD
XRCC5
RNH1
EEF2
PDIA4
PLS3
PRKAR2A
ANXA8
ITGB4
HIST1H1D
ATP2A2
ATP2A1
CAPN2
CTPS1
RPL35A
SDC1
ATP6V1B2
UBA1
TUBG1
TUBG2
RPS3
RPA1
PSMB5
PML
PRDX6
HLA-B
HLA-C
SDHA
MAT2A
SDC4
L1CAM
PRDX2
MCM4
MCM7
RPA3
RFC4
SRP14
RPS19
PSMB10
RPL13A
RPL13AP3
HADHA
IARS
RPS27
RPL35
MSH2
USP5
RPL27A
RPS10
RPS10P5
UTRN
IQGAP1
CAPZB
QARS
ARCN1
MARCKSL1
RPL34
FASN
AARS
CARS
PSMB3
PSMB2
TMED10
EMD
LRBA
DAP3
SSR4
PSMD7
KPNA2
MSH6
COPB1
SEC24C
RARS
HSPA2
CSE1L
MARS
EIF3E
SEC61B
PPP4C
RPS20
PRPS1
PRPS1L1
ACTR1A
RPS3A
AP1S1
PPP1CA
PPP1CB
PSMC1
RPS15A
RPS16
ZNF90
RPS23
RPS18
ETF1
RPS4X
HIST1H4A
RPL23
RPS26
RPS26P11
RBX1
GNB2
GNB4
RPL11
GNAS
ACTA1
ACTC1
ACTG2
ACTA2
TUBA4A
MRPS9
PFKP
CAV1
YWHAH
GFPT1
PSME1
C1QBP
KHDRBS1
SSRP1
AKAP13
SF3A3
FLII
ACACA
AIMP2
PAK2
SNTB2
TCOF1
HDAC1
DDX39B
TUBB2A
TRIM25
FKBP8
USP10
NCAPH
PSMD6
NCAPD2
EFTUD2
PLEC
PCBP1
SAFB
SEC23B
MAPRE1
DDB1
CDC37
AAK1
RABL6
LARP7
MAGED2
MIA3
CSNK2B
CSNK2B-LY6G5B-1181
CSNK2B-LY6G5B--991
PRPF8
CTR9
AFTPH
ATF7IP
EIF3M
CYFIP1
GET4
CAND1
CEP97
ANKHD1
CCAR2
ARHGEF28
MPP5
COLGALT1
MAPK1IP1L
INADL
NEK9
IPO4
AP3S1
RQCD1
RAD50
COPS5
TNPO1
USP9X
USP9Y
C10orf32
C10orf32-ASMT
MRPL53
PTCD3
PDLIM5
CHAMP1
MBOAT7
IPO9
VPS35
ERBB2IP
RMDN3
PSMD1
S100A13
HSD17B10
NAP1L4
SH3GL1
NCAPG
ESYT1
CNPY3
COPS4
DCTN5
TUBB6
CHMP4A
MRPL1
MRPL37
TBL1XR1
TBL1X
DHX36
BOLA2
BOLA2B
ACBD3
UNC45A
OSBPL3
MRPL44
COPS7B
RPRD1B
FARSB
GTSE1
MYOF
KCMF1
RCC2
ANKFY1
MBD2
TES
AFF4
SRP68
SEPT9
VPS51
HOOK1
SYNRG
PSMD13
NUDC
FARSA
MRPS33
NCKAP1
MRPS28
AP3M1
THRAP3
ACOT9
LUC7L2
C7orf55-LUC7L2
SF3B6
STRAP
RTCB
MTCL1
PPME1
SUPT16H
SRPRB
COPG1
CHCHD2
CHCHD2P9
WASF2
PSMD8
PSM8
PSMB8
HDLBP
KHSRP
HYOU1
PSMC6
MYO18A
DNAJB6
CBX1
KIF13B
KIF13A
CALD1
HNRNPC
DDX17
SNRPN
SNRPB
ZC3H4
PDCD5
DYNC1LI2
FLNB
EIF2S1
SNRNP70
PABPC1
PABPC3
CSRP1
SFPQ
KIF5B
TUFM
NUP153
RPL26
RPL26L1
VBP1
RPS11
RPL31
SRSF3
HNRNPU
TWF1
IK
SQSTM1
EEA1
MAP7D1
STAU1
ZC3H13
KTN1
WIPF2
MRPS31
ZMAT2
WDR77
SF3B5
MRPL32
TRIOBP
AVEN
CD2AP
TACC3
HSPA1B
HSPA1A
VIM
CHCHD3
NACA
TJP1
SRSF2
SRSF8
PSMD11
ZNF185
DCTN3
MYL1
MYL3
ENO1
ANXA2
ANXA2P2
THBS1
UBL4A
ACTN1
HSP90B1
ATP5A1
EEF1G
PSMC2
ACTB
SNRPD2
RPL7A
SPTBN1
PRDX1
PSMD2
SRSF5
EIF3I
GANAB
ADRM1
MEPCE
HSPH1
EIF3C
EIF3CL
CALML5
RUVBL2
MARCKS
EIF3H
IKBKG
RRBP1
CAST
MAP4
DCTN1
DKFZp686E0752
RPL19
PPL
SLC9A3R1
PFDN6
CD3EAP
NDUFS4
TSC22D2
NDUFS6
BANF1
CD2BP2
BAG3
LMNA
FN1
KRT18
NPM1
P4HB
HSP90AA1
HSP90AB1
DLD
HIST1H1E
HSPA8
HIST1H1B
NELFE
LMNB1
CFL1
RPS12
PSMA3
PSMB6
EEF1D
CLIP1
HNRNPH3
MYH9
DLST
HSPA9
MAP1B
YAP1
PRRC2A
NASP
CAPZA1
PSMD4
HNRNPK
PSMC5
YWHAE
RPS14
CNBP
RPS28
RPS27A
UBB
UBC
UBA52
UBBP4
YWHAZ
TUBA1B
ERH
CAP1
AKAP12
SSBP1
RBBP4
RBBP7
AHNAK
SRSF6
SF3B2
DCTN2
SPTAN1
EIF3A
SF3B4
SF1
ZYX
CCDC6
DBN1
LRRFIP1
UTS2
EEF1A1P5
EEF1A1
MRPL54
GATAD2A
MRPL50
SERBP1
TFG
SH3KBP1
PAWR
TNKS1BP1
C1orf198
DYNLRB1
DYNLRB2
PDRG1
LIN7C
MED9
LIMA1
PFDN2
LRRFIP2
NDE1
TPM3
TPM1
HSPA5
YBX3
HNRNPA2B1
PSME2
VDAC2
PCMT1
ZFP91-CNTF
ZFP91
NXF1
LIMD1
EZR
YY1
YY2
GIT1
SNAP23
PODXL
ATP5H
SNAP29
SOD1
GNAI2
SSB
SRP19
POLR2I
RANGAP1
MCM2
HDGF
NDUFA8
SRSF9
CDC73
BLOC1S3
ZFYVE16
SKA3
LSM14A
MPLKIP
IFT74
PSMB7
MED10
SLK
SMARCAD1
PRR36
RPAP3
ZMAT3
C9orf78
NRBP1
MKL2
SAMHD1
MRPL42
PSMA2
CLTC
RPL17
RPL17-C18orf32
RNF114
FKBP15
TTN
GOLGA2
DDX3X
DDX3Y
DIAPH1
CCDC85C
MLLT4
SUMO3
SUMO4
SUMO2
EIF3L
CAPZB
EPS15
EPM2A
RPSA
RPSAP58
NCOR2
RPL24
CTNND1
RPL32
EIF4E
NDUFV2
RPL15
TACC1
EIF4G1
OGDH
PRMT1
SEC16A
XRCC1
CAD
SLC25A3
SEC62
NDUFV1
RPL18
IMPDH2
CRIP2
B2M
MACF1
RPL23A
PDIA3
SLC25A11
NUP88
FHL2
RPL36A
RPL36AL
RPL36A-HNRNPH2
DDX5
TNC
CHCHD6
LONP1
COPE
MRPL34
AP3B1
EIF3F
PSMD14
PPP6C
PRMT5
PPP1R12A
EIF3D
ACTN4
SSSCA1
SOX15
PLOD3
USO1
NDUFS3
NDUFA7
SNAPIN
SMC2
MBD3
TP53
HSPB1
RPN1
ATP5B
H1F0
LGALS1
PARP1
COX5B
CDH1
HLA-A
DARS
RPS2
HIST1H1C
JUND
TCP1
RPL7
CDH3
TCEA1
MCM3
PSMA4
RPL13
VARS
YWHAQ
RPL12
PDIA3
PPP2R1A
STIP1
HSPA4
CTNNA1
CTNNB1
COPB2
NUP214
RPL4
TAGLN2
RPL3
CCT6A
TMPO
RPL5
GYG1
CAPZA2
CCT5
CCT3
SRP9
CDK9
RPL14
CCT8
CCT4
HNRNPF
KIF11
COPA
SUB1
VCP
EIF3B
EIF4A1
DSTN
RPL27
YWHAG
RPS8
RPS13
RPS6
RPS25
RPL10A
RPL8
PPIA
AP2B1
TUBB4B
CCT2
PRKDC
RPL18A
RPL6
STRN3
PRDX4
TRIM28
MRPL49
UBAP2L
DYNC1H1
FLNC
MCM6
SART3
KARS
PDIA6
SF3B3
SF3A1
CDO1
INF2
TUBB
PRRC2B
C6orf132
UBR4
UBAP2
TPM2
MRPL14
BLOC1S2
C1orf122
HUWE1
PHLDB2
CCDC50
CCAR1
CHCHD4
DOCK7
WRNIP1
POP1
CCT7
[truncated: 1,390 more rows]

## Sheet: S4A
SNRPD3
RPS29
RPS3A
NUSAP1
HNRNPA1
RPL38
MRPS21
HNRNPAB
ATP5D
RPS17
PDIA4
MARCKSL1
PABPC4
PURB
SNRPA
CANX
UBE2I
GNB2L1
DCD
CSNK2A2
STMN1
KCNK1
RPL21
POLE3
TPT1
RPS15A
HNRNPM
UBE2N
HACD3
STOML2
COPS6
UPF1
YTHDF1
AP2S1
THEM6
RBM42
RFC3
SF3A2
HNRNPA0
TRA2A
KLC1
AAR2
ABCD3
TMEM258
PRSS1
ABI1
GRPEL1
HLA-A
SNRPD1
KIF2A
ZNF830
ACADVL
XRCC5
STK24
U2AF1
RELA
DDX27
ALYREF
HNRNPL
UQCRC2
PGRMC1
EHD4
SARNP
PCDH1
LLGL1
HSPE1
OSBPL9
PPP1R7
RBMX
PUF60
GYS1
DDX1
PMPCB
EIF4A2
U2AF2
MCM5
BCAS2
C14orf166
SNAP29
MAD1L1
PTBP1
KIF2A
DHX9
PELO
HSD17B10
UCHL1
HP1BP3
RBM26
DRG1
PRDX3
PPP5C
RPLP1
PLRG1
TXNRD1
PFDN5
MRPL24
TTC1
TPI1
LPP
ALDH18A1
SEPT9
XRN2
ZNF143
SPARC
MRPL23
ALDOA
CKAP4
POR
TUBA1A
GORASP2
TSN
LANCL1
MAVS
CPSF6
SGTA
VAPA
SYAP1
DFFA
RAD23A
TUBB4A
CYC1
SFXN3
RPS15
BTF3L4
VTA1
STAM
POLD2
WDR61
RAB1B
GNG10
DHCR7
ATP5J2-PTCD1
TMED1
NDUFB9
SRPR
NDUFS7
FAM96B
SURF4
PRPF19
NDUFA4
CHTF8
ATP5L
SSR3
KPNA3
SEC61A1
TSSC1
SEC61G
RPA2
NRF1
HEL-S-109
ACSL3
TMED9
OSTC
PSMD5
CD59
COPS2
TMCO1
DCTN6
TMPO
MIF
LSM5
DDB2
NDUFA12
ARFGEF2
PAIP1
SPC24
SEC22B
PTPN18
RAB32
SLC3A2
GORASP1
NDUFA9
NDUFA6
WDR44
PTPN1
CDKN2AIPNL
EIF2B3
RBM27
GLB1
AP1M2
MATR3
DIABLO
SLC7A5
SEC13
PYCR2
ATG3
COX7A2
SNX5
CIC
KLC4
MPDU1
KIAA1598
KIF4A
ASNA1
SMAD2
HNRNPR
SLC39A10
PRPSAP2
C12orf75
PPA1
WIBG
TOMM70A
GLO1
ACAD9
SLC25A24
CNPY2
MTCH1
NELFCD
ABCF1
ANKRD28
CKMT1A
EIF3J
ELAVL1
OSBPL11
TMED2
AARS
MCTS1
PGK1
CRTAP
NONO
NDUFB10
LGMN
SMG9
ASNS
CSDE1
LUC7L3
GRAMD3
MRPS17
EGFR
SLFN11
DNAJC2
GSN
DIAPH3
TUBB8
ARHGEF1
TMEM33
ISYNA1
TMEM109
MYLK
DCPS
PPP4R2
GOT1
SEC23IP
NAMPT
ATP5C1
SKIV2L2
VAMP8
ILK
HIST2H3PS2
ARL3
SEC24D
MTOR
MRPL22
ABCF2
OSGEP
RAD23B
ZW10
SRP54
TLDC1
HARS
MAPK14
HLA-G
TRAPPC2B
ATG4B
VPS16
ALPP
GNPDA1
VAC14
ITGB6
PTGES3
VPS4B
MMS19
DDX46
MTCH2
WDR1
TBC1D15
RTTN
ANXA5
CSNK1A1
SRRT
HSPBP1
SCYL1
SRM
UXT
MRPS2
EIF2AK2
RPP40
PACS1
ALAD
CDK5
NAPG
CARS
LRRC40
TRAPPC5
STX8
KIF15
CDC42BPG
RPL9
GDI1
UBE2D3
RAB6B
MRPL15
SLC12A4
AP4S1
CTSD
MYO1E
PSAP
RBM22
TOR1AIP2
CDC42EP4
VPS53
AGPS
TRMT61A
RPS6KA4
AP1M1
GRWD1
MIS12
ATF1
TRAPPC1
DHX30
EXOSC9
KIAA1522
CEP170
AURKA
COL4A2
MICAL3
CTCF
DDX56
MRPS18A
ERCC6
GID8
DDX24
RBMS1
RPL22
CNOT2
RBBP8
RBM28
EWSR1
GTPBP4
MKI67
IGF2BP2
EDF1
MRPL4
CPT1A
EXOSC2
SPTY2D1
DYNC1LI1
ZCCHC8
MMTAG2
YTHDF2
HMMR
PARD6B
DIDO1
C7orf50
HMG20A
BAG2
NOL7
TGFBI
VPRBP
MRPL27
MRPS22
PURA
HDAC2
UBR5
PDHB
FADS2
ANXA1
PDLIM2
UBAC2
RABGEF1
CAMK2G
GUSB
LDLR
HNRNPH2
USP11
PDCD6
RSRC1
MRPL39
KIF23
UFL1
CDH13
MCAM
ABHD12
RNF40
SRSF11
DCUN1D1
HOOK2
GCDH
GMFB
GOLGA5
CSTF1
ADD2
TACSTD2
TRIM47
UGGT1
NUP85
UROD
EXOC4
HLA-C
CCDC25
NR3C1
VCL
DNPEP
PIK3R4
DDX39A
MGEA5
EXOC5
MTHFD1L
PLIN3
SNX2
CPSF3
PHF6
ANXA11
CUL2
ALDH9A1
GSTK1
ECI1
LNPEP
EPB41L1
ATM
EXOC7
SLC25A12
BCCIP
RTN3
CDK5RAP3
SAAL1
TTC37
CLPTM1
EPCAM
CCNB1
HEATR3
GART
CDC27
SEC63
ITCH
BRIX1
HZGJ
DNAJC13
ALDH7A1
PRPF40A
PDS5B
UBE2C
CDK8
VPS33A
POLD1
PRPF39
CDK2
TUBGCP2
NDRG3
DIS3
DNAJB1
GEMIN5
SKP2
XPOT
AP1G2
PPP2R3A
DNM2
ABCF3
IARS2
RRM1
SERPINB5
NARS
DERA
TARDBP
TK1
METAP2
PPP1R13L
UGDH
SDHB
AIP
NUDT21
ARHGDIA
GNG5
SFXN1
ATP6V1A
ACOT8
EEF1D
FKBP9
C2orf47
PRPF31
CMTR1
HK1
OSBPL8
MTA3
RAB11FIP1
PRPSAP1
SYMPK
CCDC28A
MBD2
NRBF2
AMOTL2
KNSTRN
ZWINT
CCNT1
ZRANB2
THRAP3
UIMC1
DST
PSIP1
GPATCH11
MAP2
TACC2
SAFB
MTCL1
ZC3H18
RACGAP1
RBM14
ATF7IP
CTR9
AFTPH
CSTF2
ZC3HAV1
FXR1
BIN1
GTSE1
SMARCE1
MIA3
GTF2F1
MRPL1
AKAP13
MAP7D3
TAF7
DKK1
RP9
LTBP2
GOLGB1
PINX1
GOLM1
MYCBP
MED21
MRPS18B
GPHN
PRKCI
MRPL37
CNOT3
MRPS9
SS18L1
KIFC1
ROCK1
UACA
STT3B
BLM
AP2A2
STAG2
NDUFA13
MVK
GTF2A1
NUP205
SCRN1
TUBGCP3
EML2
SLC1A5
PRIM1
MRPL40
CHUK
CIZ1
EIF3G
MRPS28
UQCR10
SART1
MAOA
KLC3
BLOC1S5
GLOD4
GALNT3
TXNDC12
DPYSL3
SP1
DPM1
TRAF2
RHOT1
LRRC47
NUP62
TELO2
YIPF3
HLTF
ANAPC5
DSG2
PHKB
HIST1H1D
SNX9
CUX1
TGOLN2
PARP4
LTV1
DNM1L
LIG4
RPS19
NSUN5
CNOT10
UQCC2
ARAP1
UVRAG
CRELD2
ERAP1
LIG1
UBE3C
ALG3
CDC42BPB
LEMD3
MAN2B1
ACBD5
TOR1AIP1
ARHGAP23
VPS45
ETHE1
MRPL53
AP5Z1
TRIP12
MZT2B
RNF20
SCFD2
SLBP
NCAPD3
PTPRF
DHRS4L1
GANAB
RALA
PRRC2C
DNAJB12
TROVE2
DPY30
NAA25
IGF2BP3
MTG2
ANAPC1
C17orf75
DNAJC10
WDR13
CTNNA2
KPNA4
SKIV2L
LAMA3
WASH6P
SEC24B
ERCC2
TSTA3
EPPK1
PLCG1
KIF2C
EPSTI1
PPFIBP1
NSUN2
HEATR5B
PPP2R5C
HNRNPD
RALGAPB
PABPN1
CLASP2
CDH2
PTPN9
DSP
EXOC2
ZNF207
TFAM
REPIN1
LAMC2
POLR3C
LPIN3
RPL39P5
SPDL1
SNRPC
TRAPPC8
CHAF1B
DIP2B
NMT1
CHAMP1
RASAL2
FLNA
MOGS
LIG3
RPL34
MPDZ
H1FX
RNGTT
WNK1
RPL37A
PTPRK
MAP7
VPS13C
RPL35
RPL30
SYNCRIP
PHB
RPL27A
PTRF
SMG1
VWA8
TRMT6
POLE
RPS18
KIAA1468
RPL35A
HTT
USP47
ACIN1

## Sheet: S4B
SLU7
MRPS14
GLRX5
RPRD2
RAB21
IFIH1
TWF1
MYO5A
FABP5
GOLGA3
HEXIM2
GATAD2B
FAM103A1
NUP188
POLR2M
PFDN4
SZRD1
SCAF8
EPM2A
MPLKIP
CALD1
CWC15
MAPK1IP1L
SMNDC1
KIF16B
LSM14A
NXF1
SRP19
ZMAT3
ZFP91-CNTF
MED10
LIMD1
SRSF9
PPP1R18
PRR36
MRPL42
ANKRD17
CRIPT
IFT74
POLR2I
TOP1
SNTA1
THOP1
POLD3
PJA2
MRPL12
FNDC3A
EZR
LEMD2
SS18
NAE1
OPA1
CKB
CNDP2
WDR37
DPP9
PNKP
ZFAND5
C12orf57
API5
HMCES
PPP3CA
FSTL1
BAIAP2L1
ABHD10
ACSS2
ACTR3
NAA15
C1orf123
DDX19A
DNAJB2
PARVA
CLINT1
FLYWCH2
VDAC2
EIF5
GOLPH3
GSTM3
LPCAT1
NAA10
HUWE1
DENR
ANXA7
TOMM20
PPIH
MBNL1
UBLCP1
TUFT1
CASP3
SERPINB1
PROSC
CD74
AIF1L
NAGK
ASRGL1
SCD5
TRIP10
PCYT1A
TUBB2B
USMG5
PFN2
VDAC1
ANAPC16
IMPDH1
ZNF706
SOD1
CPPED1

## Sheet: S5
WT_DF	WT_4RK	DF_4RK	DF_DD/AA	4RK_DD/AA	R_DF	R_WT	R_4RK	K_DF	K_4RK	K_WT
CDK1	CDK1	HIST1H2BB	H2BFS	H2BFS	HNRNPA1	HNRNPA1	HNRNPA1	CPPED1	VDAC1	CPPED1
IGLC3	IGLC3	H2BFS	HIST1H2BK	HIST1H2BK	HNRNPA1L2	HNRNPA1L2	HNRNPA1L2	VDAC1	GRN	GRN
IGLC2	IGLC2	HIST1H2BK	HIST1H2BL	HIST1H2BL	DCD	DCD	DCD	GRN	YBX1	YBX1
IGLC6	IGLC6	HIST1H2BL	HIST1H2BH	HIST1H2BH	EHD4	STMN1	EHD4	YBX1	FABP5	PPP1R18
CAPNS1	CAPNS1	HIST3H2BB	HIST1H2BD	HIST1H2BD	PUF60	HNRNPR	PUF60	FABP5	SRSF7	FABP5
TAF15	TAF15	HIST2H2BE	HIST1H2BC	HIST1H2BC	STMN1	EIF4A2	STMN1	SRSF7	PSMB9	PSMB9
PABPC1	PABPC1	HIST1H2BO	HIST2H2BF	HIST2H2BF	MATR3	SARNP	MATR3	PSMB9	HNRNPH1	PSMA6
IGLL5	IGLL5	HIST1H2BE	HIST1H2BM	HIST1H2BM	PABPC4	EWSR1	PABPC4	PSMA6	PSMD9	HNRNPH1
IGLC1	IGLC1	HIST1H2BH	HIST1H2BN	HIST1H2BN	STK24	RPL22	STK24	HNRNPH1	HMGB1	PSMD9
HNRNPDL	HNRNPDL	HIST1H2BJ	ACTB	ACTB	HNRNPR	EDF1	HNRNPR	PSMD9	PKM	PKM
SPTBN1	SH3BGRL3	HIST1H2BD	TPM1	TPM1	DDX1	PGK1	DDX1	HMGB1	FLNA	FLNA
SH3BGRL3	IGHG1	HIST1H2BC	ACTG1	ACTG1	SARNP	UQCRC2	SARNP	PKM	MYL9	PSMB4
IGHG1	CLTC	HIST2H2BF	TPM3	TPM3	RBMX	NAMPT	RBMX	FLNA	PSMB4	S100A11
CLTC	RRBP1	HIST1H2BM	DKFZp686J1372	DKFZp686J1372	RBMXL1	ALDH18A1	RBMXL1	MYL9	S100A11	SNRPF
RRBP1	PRSS1	HIST1H2BN	MYL6	MYL6	RPL22	TPI1	EDF1	PSMB4	MYH10	SET
PRSS1	TPM3	HIST1H2BA	HSPA8	HSPA8	EDF1	UBE2N	HNRNPL	S100A11	SNRPF	SETSIP
TPM3	DKFZp686J1372	ACTB	TPM4	TPM4	HNRNPL	UBE2NL	HLA-A	MYH10	LSM3	EWSR1
DKFZp686J1372	IGHG3	TPM1	TPM2	TPM2	HLA-A	HSPE1	CSNK2A2	SNRPF	SET	EIF4B
IGHG3	IGHG1	ACTG1	ANXA2	ANXA2	CSNK2A2	GNB2L1	RFC3	LSM3	SETSIP	TPM1
HSPA4	TPD52L2	TPM3	TFRC	TFRC	RFC3	U2AF1	TPI1	SET	ATXN2L	SRSF1
IGHG1	PKP1	DKFZp686J1372	HNRNPC	HNRNPC	TPI1	U2AF1L4	HSPE1	SETSIP	ACIN1	PDLIM1
TPD52L2	MARCKS	MYL6	HSPA7	HSPA7	HSPE1	DHX9	GNB2L1	ATXN2L	EIF4B	KRT19
PKP1	HNRNPAB	HSPA8	ANXA2P2	ANXA2P2	GNB2L1	ALYREF	U2AF1	ACIN1	RANBP1	HSPD1
MARCKS	IGKV3-11	TPM4	CALM2	CALM2	U2AF1	WIBG	CKAP4	EIF4B	TPM1	NCL
HNRNPAB	TJP1	ACTG2	CAPZA1	CAPZA1	CKAP4	GRPEL1	DHX9	RANBP1	SRSF1	PSMA5
IGKV3-11	HNRNPM	TPM2	HSPA5	HSPA5	DHX9	HACD3	HNRNPA0	TPM1	PDLIM1	YWHAB
TJP1	RNF114	ANXA2	HSPA1B	HSPA1B	HNRNPA0	HNRNPAB	ALYREF	SRSF1	SF3B1	SFN
HNRNPM	PCMT1	ACTA2	HSPA1A	HSPA1A	ALYREF	PTRF	ABCF1	PDLIM1	HSPD1	FUS
RNF114	GSN	ACTC1	CALM3	CALM3	ABCF1	HNRNPM	UPF1	LAD1	NCL	HNRNPA3
PCMT1	PRDX1	ACTA1	HSPA6	HSPA6	UPF1	CANX	WIBG	SF3B1	PSMA5	CALD1
GSN	HSPH1	TFRC	RPS8	RPS8	WIBG	GRN	MMTAG2	HSPD1	YWHAB	TPM1
PRDX1	PLS3	MYL6B	PTMA	PTMA	MMTAG2	YBX1	HNRNPAB	NCL	SFN	TAF15
HSPH1	GPI	HNRNPC	NPM1	NPM1	HNRNPAB	FXR1	PTRF	PSMA5	FUS	HYOU1
PLS3	TKT	HSPA7	HBB	HBB	ZNF207	RPL30	PABPN1	YWHAB	HNRNPA3	PSMC6
GPI	SET	ANXA2P2	YWHAQ	YWHAQ	PTRF	SEPT7	HNRNPM	SFN	CALD1	CALD1
TKT	SETSIP	CALM2	HIST1H1C	HIST1H1C	PABPN1	MTHFD1	GRN	FUS	DYNC1I2	HNRNPC
SET	RPSA	CAPZA1	CALM1	CALM1	HNRNPM	HNRNPD	YBX1	HNRNPA3	CAPRIN1	DDX17
SETSIP	RPSAP58	HSPA5	IGKV3-11	IGKV3-11	GRN	PHGDH	FXR1	CALD1	GRIPAP1	PDCD5
RPSA	CAST	HSPA1B	LMNA	LMNA	YBX1	GLUD1	SYNCRIP	DYNC1I2	FIP1L1	FLNB
RPSAP58	HP	HSPA1A	HNRNPA2B1	HNRNPA2B1	FXR1	GLUD2	SEPT11	CAPRIN1	TPM1	EIF2S1
CAST	HPR	HSPA1L	HSP90AB1	HSP90AB1	SYNCRIP	ATP1A1	SEPT7	GRIPAP1	TAF15	SNRNP70
HP	SPTAN1	CALM3	UTS2	UTS2	SEPT11	LCP1	MTHFD1	FIP1L1	CHMP4B	PABPC1
HPR	LMNB1	HSPA2	CLTB	CLTB	SEPT7	PFKL	HNRNPD	TPM1	KHSRP	PABPC3
DDX3X	HSPA1B	HSPA6	EEF1D	EEF1D	MTHFD1	EIF2S2	LMNB2	TAF15	CBX1	SFPQ
DDX3Y	HSPA1A	RPS8	CALD1	CALD1	HNRNPD	WARS	PHGDH	CHMP4B	CALD1	TUFM
SPTAN1	PSMB9	HIST1H1E	ACTN1	ACTN1	LMNB2	AHCY	SART1	KHSRP	HNRNPC	RPL26
LMNB1	SSBP1	PTMA	HSP90AA1	HSP90AA1	DHX15	DDX6	ATP1A1	CBX1	DDX17	RPL26L1
HSPA1B	IGHG2	NPM1	CFL1	CFL1	PHGDH	HMGB2	ANXA6	CALD1	SNRPN	RPS11
HSPA1A	IGHG4	HBB	HMGB1	HMGB1	SART1	CALR	XRCC6	HNRNPC	SNRPB	RPL31
PSMB9	STMN1	YWHAQ	RPS27A	RPS27A	ATP1A1	EIF2S3	LCP1	DDX17	PDCD5	SRSF3
SSBP1	RPL23A	HIST1H1C	LASP1	LASP1	ANXA6	EIF2S3L	WARS	SNRPN	FLNB	HNRNPU
CSNK2B-LY6G5B-1181	CPNE1	CALM1	YWHAB	YWHAB	XRCC6	EIF6	AHCY	SNRPB	EIF2S1	TWF1
CSNK2B	HIST1H2BN	IGKV3-11	HNRNPA1	HNRNPA1	LCP1	SNRPD3	HMGB2	PDCD5	SNRNP70	SQSTM1
CSNK2B-LY6G5B--991	HIST1H2BL	LMNA	FKBP12-Exin	FKBP12-Exin	WARS	RBM3	PTBP1	FLNB	PABPC1	TACC3
IGHG2	HIST1H2BM	IGKV1-8	IGLC3	IGLC3	AHCY	KPNB1	CALR	EIF2S1	CSRP1	HSPA1B
IGHG4	HIST1H2BH	SF1	IGLC2	IGLC2	HMGB2	SEPT2	EIF2S3	SNRNP70	SFPQ	HSPA1A
STMN1	HIST2H2BF	HNRNPA2B1	IGLC6	IGLC6	PTBP1	ELAVL1	EIF2S3L	PABPC1	KIF5B	NACA
RPL23A	HIST1H2BC	IGKC	HMGB1P1	HMGB1P1	CALR	DPYSL2	ST13	CSRP1	TUFM	TJP1
CPNE1	HIST1H2BD	CDSN	CALML5	CALML5	RRM2	NME1-NME2	ST13P5	SFPQ	RPL31	SRSF2
HIST1H2BN	H2BFS	ACTBL2	HIST1H1D	HIST1H1D	EIF2S3	NME2	ST13P4	KIF5B	SRSF3	SRSF8
HIST1H2BL	HIST1H2BK	HSP90AB1	RPS21	RPS21	EIF2S3L	NME1	EIF6	TUFM	HNRNPU	PSMD11
HIST1H2BM	HNRNPC	UTS2	IGLC1	IGLC1	ST13	SND1	RBM3	RPL31	WDR77	ZNF185
HIST1H2BH	DBNL	CLTB	SRSF2	SRSF2	ST13P5	H1FX	KPNB1	SRSF3	HSPA1B	ENO1
HIST2H2BF	H3F3B	EEF1D	YWHAZ	YWHAZ	ST13P4	ERP44	SEPT2	HNRNPU	HSPA1A	ANXA2
HIST1H2BC	H3F3A	CALD1	ACTN4	ACTN4	ACLY	CORO1C	SND1	TWF1	VIM	ANXA2P2
HIST1H2BD	HIST2H3A	ACTN1	MYL12B	MYL12B	EIF6	PSMB9	ERP44	STAU1	NACA	THBS1
H2BFS	HIST3H3	HSP90AA1	HNRNPD	HNRNPD	SNRPD3	PSMA6	CORO1C	WDR77	TJP1	ACTN1
HIST1H2BK	HIST1H3A	CFL1	HIST1H4A	HIST1H4A	RBM3	HNRNPH1	SRSF7	HSPA1B	SRSF2	HSP90B1
HNRNPC	ANXA8L1	HSP90AB2P	TAGLN2	TAGLN2	KPNB1	PSMD9	PSMB9	HSPA1A	SRSF8	ATP5A1
DBNL	ANXA8	HMGB1	PRDX4	PRDX4	SEPT2	PKM	HNRNPH1	VIM	PSMD11	EEF1G
H3F3B	CCT3	POTEKP	UBA52	UBA52	ELAVL1	FLNA	PSMD9	NACA	ZNF185	PSMC2
H3F3A	UBB	RPS27A	TRAP1	TRAP1	DPYSL2	PSMB4	HMGB1	TJP1	MYL1	ACTB
HIST2H3A	RPS27A	PLIN3	MYL12A	MYL12A	SND1	S100A11	PKM	SRSF2	MYL3	SNRPD2
HIST3H3	UBC	LASP1	ANP32A	ANP32A	RBM14	SNRPF	FLNA	SRSF8	ENO1	RPL7A
HIST1H3A	UBA52	YWHAB	HNRNPK	HNRNPK	ERP44	SET	MYL9	PSMD11	ANXA2	SPTBN1
ANXA8L1	UBBP4	HNRNPA1	PPIA	PPIA	KIFC1	SETSIP	PSMB4	ZNF185	ANXA2P2	PRDX1
ANXA8	SEPT2	FKBP12-Exin	UBC	UBC	CORO1C	EWSR1	S100A11	MYL1	THBS1	PSMD2
CCT3	RAN	IGLC3	YWHAG	YWHAG	SRSF7	EIF4B	MYH10	MYL3	ACTN1	SRSF5
UBB	CCT5	IGLC2	CBX3	CBX3	PSMB9	TPM1	SNRPF	ENO1	HSP90B1	EIF3I
RPS27A	HSPE1	IGLC6	RPS28	RPS28	PSMA6	SRSF1	LSM3	ANXA2	ATP5A1	GANAB
UBC	PTMA	HMGB1P1	YWHAE	YWHAE	HNRNPH1	PDLIM1	SET	ANXA2P2	EEF1G	HSPH1
UBA52	PFN2	CALML5	FKBP1A	FKBP1A	PSMD9	KRT19	SETSIP	THBS1	ACTB	CALML5
UBBP4	NAP1L4	HIST1H1D	HMGA1	HMGA1	HMGB1	HSPD1	ATXN2L	ACTN1	SNRPD2	RUVBL2
SEPT2	PPP1CB	RPS21	TUBB	TUBB	PKM	NCL	ACIN1	HSP90B1	RPL7A	MARCKS
RAN	BUD31	IGLC1	TFG	TFG	FLNA	PSMA5	EIF4B	ATP5A1	PRDX1	RRBP1
CCT5	MTPN	SRSF2	ERP44	ERP44	MYL9	YWHAB	RANBP1	EEF1G	PSMD2	CAST
HSPE1	TF	ARHGAP4	SFPQ	SFPQ	PSMB4	SFN	TPM1	ACTB	EIF3I	DCTN1
PTMA	ALB	YWHAZ	IGLL5	IGLL5	S100A11	FUS	SRSF1	SNRPD2	ADRM1	DKFZp686E0752
PFN2	HRNR	ACTN4	ACTR3	ACTR3	MYH10	HNRNPA3	PDLIM1	RPL7A	HSPH1	RPL19
NAP1L4	HNRNPD	MYL12B	SRSF1	SRSF1	SNRPF	CALD1	SF3B1	SPTBN1	EIF3C	SLC9A3R1
PPP1CB	FGB	HNRNPD	TPI1	TPI1	LSM3	TPM1	HSPD1	PRDX1	EIF3CL	LMNA
BUD31	UBE2V2	HIST1H4A	SRSF3	SRSF3	SET	TAF15	NCL	PSMD2	CALML5	FN1
MTPN	UBE2V1	TAGLN2	MYL9	MYL9	SETSIP	RPS9	PSMA5	SRSF5	RUVBL2	KRT18
TF	TMEM189-UBE2V1	PRDX4	YBX1	YBX1	ATXN2L	TPD52L2	YWHAB	EIF3I	MARCKS	NPM1
ALB	STMN2	UBA52	NCL	NCL	ACIN1	CAPNS1	SFN	GANAB	RRBP1	P4HB
HRNR	TBCA	TRAP1	SET	SET	EIF4B	CPNE1	FUS	ADRM1	CAST	HSP90AA1
HNRNPD	SKP1	MYL12A	HIST1H1B	HIST1H1B	RANBP1	RAN	HNRNPA3	HSPH1	MAP4	HSP90AB1
FGB	DNPEP	HSP90AB3P	PDIA3	PDIA3	TPM1	MTPN	CALD1	EIF3C	DCTN1	DLD
UBE2V2	SEPT7	ANP32A	ALDOA	ALDOA	SRSF1	SCRN1	DYNC1I2	EIF3CL	DKFZp686E0752	HSPA8
UBE2V1	EZR	HNRNPK	HBA1	HBA1	PDLIM1	RPS24	CAPRIN1	CALML5	RPL19	HIST1H1B
TMEM189-UBE2V1	EIF4B	POTEF	PRDX1	PRDX1	LAD1	RBBP7	GRIPAP1	RUVBL2	PPL	LMNB1
STMN2	DKFZp686E0752	POTEE	RBM3	RBM3	SF3B1	SEC23A	FIP1L1	MARCKS	SLC9A3R1	CFL1
TBCA	DCTN1	PPIA	EIF4A3	EIF4A3	HSPD1	CSRP2	TPM1	RRBP1	CD2BP2	PSMA3
SKP1	NACA	UBC	TUBB4B	TUBB4B	NCL	RPL10	TAF15	CAST	LMNA	EEF1D
DNPEP	ALYREF	POTEJ	RBM4B	RBM4B	PSMA5	RPL28	CHMP4B	MAP4	FN1	MYH9
SEPT7	HNRNPH1	YWHAG	RBM4	RBM4	YWHAB	ALDOA	TPD52L2	DCTN1	NPM1	DLST
EZR	HNRNPH2	POTEI	CLTA	CLTA	SFN	RPS5	CAPNS1	DKFZp686E0752	P4HB	HSPA9
EIF4G1	FUBP1	CBX3	EEF1A1P5	EEF1A1P5	FUS	CLIC1	ZRANB2	RPL19	HSP90AA1	NASP
EIF4B	CALD1	RPS28	EEF1A1	EEF1A1	HNRNPA3	PPM1G	CPNE1	PPL	HSP90AB1	CAPZA1
DKFZp686E0752	EEF1D	YWHAE	HSPH1	HSPH1	CALD1	AP2A1	HLA-A	SLC9A3R1	HIST1H1E	HNRNPK
DCTN1	CFL1	HSP90AA2P	TBCA	TBCA	DYNC1I2	RPLP0	RAN	CD2BP2	HSPA8	PSMC5
NACA	TALDO1	FKBP1A	SUMO4	SUMO4	CAPRIN1	RPLP0P6	MTPN	LMNA	HIST1H1B	YWHAE
ALYREF	PSMD9	TAGLN3	SUMO2	SUMO2	GRIPAP1	EPRS	SCRN1	FN1	LMNB1	RPS14
HNRNPH1	MTHFD1	HMGA1	IGKV3-20	IGKV3-20	FIP1L1	GSTP1	CSNK2A1	NPM1	CFL1	CNBP
HNRNPH2	TUBA1C	TUBB	HNRNPAB	HNRNPAB	TPM1	G6PD	CSNK2A3	P4HB	RPS12	RPS28
FUBP1	TUBA1A	TFG	HNRNPM	HNRNPM	TAF15	PCNA	RBBP7	HSP90AA1	PSMA3	RPS27A
CALD1	TUBA1B	ERP44	HMGB2	HMGB2	CHMP4B	PEPD	CSTF2	HSP90AB1	PSMB6	UBB
EEF1D	TUBA3C	SFPQ	RPS14	RPS14	TPD52L2	XRCC5	CSTF2T	HIST1H1E	EEF1D	UBC
CFL1	TUBA3E	IGLL5	DSTN	DSTN	CAPNS1	RNH1	CSRP2	HSPA8	HNRNPH3	UBA52
TALDO1	LIMA1	ACTR3	HNRNPA1L2	HNRNPA1L2	ZRANB2	EEF2	ALDOA	HIST1H1B	MYH9	UBBP4
PSMD9	CSRP2	KHDRBS1	NASP	NASP	CPNE1	PDIA4	CLIC1	LMNB1	HSPA9	YWHAZ
MTHFD1	CORO1C	SRSF1	TUBB2A	TUBB2A	HLA-A	PLS3	HTATSF1	CFL1	YAP1	TUBA1B
TUBA1C	PCBP2	TPI1	TUBB2B	TUBB2B	RAN	ANXA8	DNAJA2	PSMA3	NASP	ERH
TUBA1A	PCBP3	SRSF3	ALB	ALB	MTPN	HIST1H1D	G6PD	PSMB6	CAPZA1	CAP1
TUBA1B	MYL6	MYL9	SETSIP	SETSIP	SCRN1	CAPN2	PCNA	EEF1D	PSMD4	SSBP1
TUBA3C	HNRNPA1	YBX1	H1F0	H1F0	CSNK2A1	RPL35A	PEPD	HNRNPH3	HNRNPK	RBBP4
TUBA3E	HNRNPA1L2	NCL	PCBP2	PCBP2	CSNK2A3	UBA1	XRCC5	MYH9	PSMC5	RBBP7
LIMA1	RPL18	SET	TUBB8	TUBB8	RBBP7	RPS3	RNH1	HSPA9	YWHAE	AHNAK
CSRP2	RPL3	HIST1H1B	TUBB4A	TUBB4A	EPB41L2	PSMB5	EEF2	YAP1	RPS14	SRSF6
CORO1C	SEC24C	PDIA3	RPL11	RPL11	CSTF2	PRDX6	PDIA4	NASP	CNBP	DCTN2
PCBP2	CDSN	ALDOA	GAPDH	GAPDH	CSTF2T	HLA-B	PLS3	CAPZA1	RPS28	SPTAN1
PCBP3	ZYX	HBA1	HSP90B1	HSP90B1	CSRP2	HLA-C	ANXA8	PSMD4	RPS27A	ZYX
MYL6	IMPDH2	PRDX1	FABP5	FABP5	CD44	SDHA	HIST1H1D	HNRNPK	UBB	DBN1
HNRNPA1	ZNF185	RBM3	CLIC1	CLIC1	ALDOA	PRDX2	CAPN2	PSMC5	UBC	LRRFIP1
HNRNPA1L2	CALM2	EIF4A3	DSG1	DSG1	RPS5	RPL13A	UBA1	YWHAE	UBA52	UTS2
RPL18	CALM1	TUBB4B	UBB	UBB	GTF2F1	RPL13A	RPS3	RPS14	UBBP4	EEF1A1P5
PSMA6	CALM3	RBM4B	RPL36A-HNRNPH2	RPL36A-HNRNPH2	CLIC1	RPL13AP3	PML	CNBP	YWHAZ	EEF1A1
RPL3	MCM2	RBM4	RPL36A	RPL36A	HTATSF1	RPS27	PRDX6	RPS28	TUBA1B	SERBP1
SEC24C	RPS2	CLTA	RPL36AL	RPL36AL	DNAJA2	RPL35	HLA-B	RPS27A	CAP1	TFG
CDSN	DCTN2	EEF1A1P5	HINT1	HINT1	PSIP1	RPL27A	HLA-C	UBB	AKAP12	PAWR
ZYX	TPM1	EEF1A1	SRSF9	SRSF9	HSPA4L	RPS10	SDC4	UBC	SSBP1	DYNLRB1
IMPDH2	PSMA4	HSPH1	EIF4H	EIF4H	G6PD	RPS10P5	PRDX2	UBA52	RBBP4	DYNLRB2
ZNF185	ANP32A	TUBB8P12	PCBP3	PCBP3	PCNA	IQGAP1	RPS19	UBBP4	RBBP7	LIMA1
CALM2	DDX17	TBCA	CALU	CALU	PEPD	CAPZB	RPS27	YWHAZ	SRSF6	TPM3
CALM1	FUS	SUMO4	MTPN	MTPN	RNH1	RPL34	IQGAP1	TUBA1B	SF3B2	TPM1
CALM3	APRT	SUMO2	SRSF8	SRSF8	EEF2	FASN	CAPZB	CAP1	DCTN2	HSPA5
MCM2	PRDX4	IGKV3-20	PSMB2	PSMB2	PDIA4	AARS	RPL34	AKAP12	SPTAN1	YBX3
RPS2	EIF5A	HNRNPAB	SARNP	SARNP	PLS3	PSMB2	PSMB2	SSBP1	SF3B4	HNRNPA2B1
DCTN2	EIF5AL1	HNRNPM	RPL23A	RPL23A	ANXA8	EMD	EMD	RBBP4	SF1	VDAC2
TPM1	SRSF2	HMGB2	RPL34	RPL34	HIST1H1D	SEC24C	KPNA2	RBBP7	ZYX	EZR
PSMA4	SRSF8	RPS14	STMN1	STMN1	CAPN2	CSE1L	SEC24C	AHNAK	DBN1	SRP19
ANP32A	ALDOA	SRSF7	IGLV3-19	IGLV3-19	UBA1	EIF3E	RARS	SRSF6	LRRFIP1	SRSF9
DDX17	DDX5	DSTN	PSMD9	PSMD9	RPS3	SEC61B	HSPA2	SF3B2	UTS2	CLTC
FUS	RPL19	HNRNPA1L2	PRKCSH	PRKCSH	PML	RPS20	PPP1CB	DCTN2	EEF1A1P5	RPL17
APRT	SRSF1	TNNC2	ANXA3	ANXA3	PRDX6	RPS3A	HIST1H4A	SPTAN1	EEF1A1	RPL17-C18orf32
PRDX4	PSMC5	NASP	DCD	DCD	HLA-B	PPP1CB	RPL11	SF3B4	SERBP1	RNF114
EIF5A	KPNB1	EEF1A2	S100A11	S100A11	HLA-C	PSMC1	GNAS	SF1	TFG	DDX3X
EIF5AL1	MYL12A	TUBB2A	YWHAH	YWHAH	MAT2A	RPS16	ACTA1	ZYX	PAWR	DDX3Y
SRSF2	MYL12B	TUBB2B	CNBP	CNBP	SDC4	ZNF90	ACTC1	DBN1	TNKS1BP1	DIAPH1
SRSF8	PSMD11	ALB	DSP	DSP	PRDX2	RPS23	ACTG2	LRRFIP1	DYNLRB1	CAPZB
ALDOA	DAZAP1	SETSIP	FUBP1	FUBP1	RPS19	RPS18	ACTA2	UTS2	DYNLRB2	RPSA
DDX5	PRKCSH	HSP90AB4P	STMN2	STMN2	RPL13a	RPS4X	TUBA4A	EEF1A1P5	LIMA1	RPSAP58
RPL19	CDC37	MYH10	HSPD1	HSPD1	RPL13a	HIST1H4A	YWHAH	EEF1A1	LRRFIP2	RPL32
SRSF1	SNRPD2	H1F0	CSTA	CSTA	RPL13AP3	GNB2	KHDRBS1	SERBP1	TPM3	RPL15
PSMC5	PLIN3	PCBP2	ZYX	ZYX	RPS27	GNB4	SF3A3	TFG	TPM1	EIF4G1
KPNB1	PDCD5	TUBB8	PDLIM1	PDLIM1	IQGAP1	RPL11	TCOF1	PAWR	HSPA5	RPL18
MYL12A	DDX39A	TUBB4A	ZNF185	ZNF185	CAPZB	GNAS	DDX39B	TNKS1BP1	YBX3	IMPDH2
MYL12B	DDX39B	RPL11	SRSF6	SRSF6	ARCN1	ACTA1	TUBB2A	DYNLRB1	HNRNPA2B1	RPL23A
PSMD11	PDLIM1	GAPDH	RPL13	RPL13	RPL34	ACTC1	EFTUD2	DYNLRB2	EZR	PDIA3
RPL22	CLIC1	HSP90B1	ENO1	ENO1	PSMB2	ACTG2	PCBP1	LIMA1	SNAP23	SLC25A11
DAZAP1	SLC9A3R1	FABP5	DBN1	DBN1	EMD	ACTA2	SAFB	LRRFIP2	SRSF9	RPL36A
PRKCSH	PHGDH	CLIC1	SSBP1	SSBP1	KPNA2	TUBA4A	SEC23B	TPM3	CLTC	RPL36AL
CDC37	HNRNPR	DSG1	HIST1H3A	HIST1H3A	SEC24C	PFKP	MAPRE1	TPM1	RNF114	RPL36A-HNRNPH2
SNRPD2	ACTN4	PCBP1	H3F3B	H3F3B	RARS	YWHAH	CDC37	HSPA5	GOLGA2	DDX5
PLIN3	CALU	UBB	HIST2H3A	HIST2H3A	HSPA2	PSME1	VPS35	YBX3	SUMO3	ACTN4
PDCD5	EDF1	RPL36A-HNRNPH2	H3F3A	H3F3A	CSE1L	C1QBP	NAP1L4	HNRNPA2B1	SUMO4	HSPB1
RPS5	WDR1	RPL36A	HIST3H3	HIST3H3	PPP1CB	DDX39B	TUBB6	EZR	SUMO2	RPN1
RPL18A	GGCT	RPL36AL	FUS	FUS	HIST1H4A	TUBB2A	BOLA2	SNAP23	CAPZB	ATP5B
DDX39A	FLNB	HINT1	YBX3	YBX3	RPL11	PLEC	RCC2	SRSF9	RPSA	H1F0
DDX39B	UTS2	SRSF9	SFN	SFN	GNAS	SEC23B	TES	CLTC	RPSAP58	LGALS1
PDLIM1	LDHA	EIF4H	PKP1	PKP1	ACTA1	MAPRE1	SEPT9	RNF114	RPL15	RPS2
CLIC1	CSTA	PCBP3	SDC4	SDC4	ACTC1	CDC37	NUDC	FKBP15	XRCC1	HIST1H1C
SLC9A3R1	IGKV3-20	CALU	HSPB1	HSPB1	ACTG2	CSNK2B	FARSA	GOLGA2	RPL18	TCP1
PHGDH	IGLV3-19	HIST1H1A	PDAP1	PDAP1	ACTA2	CSNK2B-LY6G5B-1181	THRAP3	DDX3X	IMPDH2	RPL7
HNRNPR	LMNA	SMAP	CFL2	CFL2	TUBA4A	CSNK2B-LY6G5B--991	LUC7L2	DDX3Y	B2M	PSMA4
ACTN4	FN1	MTPN	HNRNPH1	HNRNPH1	CAV1	NAP1L4	C7orf55-LUC7L2	SUMO3	RPL23A	RPL13
CALU	CAT	SRSF8	RPL29	RPL29	YWHAH	SH3GL1	RTCB	SUMO4	PDIA3	YWHAQ
EDF1	ANXA1	PSMB2	SUMO3	SUMO3	GFPT1	TUBB6	SUPT16H	SUMO2	RPL36A	RPL12
WDR1	GAPDH	SARNP	RAN	RAN	KHDRBS1	CHMP4A	KHSRP	CAPZB	RPL36AL	PDIA3
GGCT	HSPB1	RPL23A	S100A6	S100A6	SF3A3	SEPT9	CBX1	RPSA	RPL36A-HNRNPH2	PPP2R1A
FLNB	ATP1A1	NONO	CALR	CALR	PAK2	NUDC	CALD1	RPSAP58	DDX5	STIP1
UTS2	ARG1	RPL34	PRDX2	PRDX2	TCOF1	HYOU1	HNRNPC	RPL15	ACTN4	HSPA4
LDHA	EIF2S1	STMN1	DYNLRB2	DYNLRB2	DDX39B	PSMC6	DDX17	EIF4G1	TP53	RPL4
CSTA	ATP5B	IGLV3-19	RPL22	KHSRP	TUBB2A	CALD1	SNRPN	PRMT1	HSPB1	TAGLN2
IGKV3-20	S100A6	PSMD9	KHSRP	ARG1	EFTUD2	HNRNPC	SNRPB	XRCC1	ATP5B	RPL3
IGLV3-19	ENO1	PRKCSH	ARG1	HPR	PCBP1	DDX17	PDCD5	RPL18	H1F0	CCT6A
LMNA	NPM1	CALML3	HPR	RPL8	SAFB	PDCD5	FLNB	IMPDH2	LGALS1	RPL5
FN1	P4HB	RCN1	RPL8	DBNL	SEC23B	FLNB	EIF2S1	B2M	PARP1	CCT5
CAT	H1F0	ANXA3	DBNL	JUP	MAPRE1	EIF2S1	SNRNP70	RPL23A	HLA-A	CCT3
ANXA1	CTSD	DCD	JUP	SNRPF	CDC37	SNRNP70	PABPC1	PDIA3	DARS	RPL14
OAT	ANXA2	S100A11	SNRPF	HRNR	CSNK2B	PABPC1	CSRP1	FHL2	RPS2	CCT8
GAPDH	ANXA2P2	YWHAH	HRNR	FN1	CSNK2B-LY6G5B-1181	PABPC3	SFPQ	RPL36A	HIST1H1C	CCT4
HSPB1	TUBB	CNBP	FN1	RRBP1	CSNK2B-LY6G5B--991	SFPQ	KIF5B	RPL36AL	TCP1	HNRNPF
ATP1A1	TUBB2B	DSP	RRBP1	EIF6	GET4	TUFM	TUFM	RPL36A-HNRNPH2	TCEA1	VCP
ARG1	TUBB8	FUBP1	EIF6	HNRNPH3	VPS35	RPL26	RPL31	DDX5	MCM3	EIF4A1
EIF2S1	PFN1	STMN2	HNRNPH3	DDX17	NAP1L4	RPL26L1	SRSF3	PPP1R12A	PSMA4	DSTN
ATP5B	HSP90AA1	HSPD1	DDX17	RPL18	TUBB6	RPS11	HNRNPU	ACTN4	RPL13	RPL27
S100A6	THBS1	CSTA	RPL18	SUB1	BOLA2	RPL31	WDR77	TP53	YWHAQ	YWHAG
ENO1	HSP90AB1	ZYX	SUB1	FLNA	RPRD1B	SRSF3	HSPA1B	HSPB1	PDIA3	RPS8
NPM1	SNRNP70	PDLIM1	FLNA	NAP1L4	RCC2	HNRNPU	HSPA1A	ATP5B	PPP2R1A	RPS13
P4HB	ANXA5	ZNF185	NAP1L4	EEF1B2	TES	TWF1	VIM	H1F0	STIP1	RPS6
H1F0	LGALS1	SRSF6	EEF1B2	BUD31	SEPT9	SQSTM1	NACA	LGALS1	CTNNA1	RPS25
CTSD	TPM1	RPL13	BUD31	CAP1	NUDC	TACC3	TJP1	PARP1	COPB2	RPL8
ANXA2	CLTB	ENO1	CAP1	RPL4	FARSA	HSPA1B	SRSF2	HLA-A	RPL4	PPIA
ANXA2P2	ANXA4	HIST1H1T	RPL4	PCMT1	THRAP3	HSPA1A	SRSF8	DARS	TAGLN2	TUBB4B
TUBB	HSPD1	DBN1	PCMT1	HNRNPDL	LUC7L2	NACA	PSMD11	RPS2	RPL3	CCT2
TUBB2B	HSPA5	SSBP1	HNRNPDL	LIMA1	C7orf55-LUC7L2	TJP1	ZNF185	HIST1H1C	CCT6A	RPL18A
TUBB8	HSPA8	HIST1H3A	LIMA1	GSN	RTCB	SRSF2	MYL1	TCP1	TMPO	RPL6
PFN1	PYGB	H3F3B	GSN	LSM3	SUPT16H	SRSF8	MYL3	RPL7	RPL5	PRDX4
HSP90AA1	TOP1	HIST2H3A	LSM3	P4HB	KHSRP	PSMD11	ENO1	TCEA1	CAPZA2	DYNC1H1
THBS1	G6PD	H3F3A	P4HB	SPTAN1	CBX1	ZNF185	ANXA2	MCM3	CCT5	FLNC
HSP90AB1	PCNA	HIST3H3	SPTAN1	PAWR	CALD1	ENO1	ANXA2P2	PSMA4	CCT3	PDIA6
SNRNP70	ANXA3	C11orf58	PAWR	SH3BGRL3	HNRNPC	ANXA2	THBS1	RPL13	CCT8	TUBB
ANXA5	ACTN1	SF3B1	SH3BGRL3	TGM2	DDX17	ANXA2P2	ACTN1	YWHAQ	CCT4	TPM2
LGALS1	PEPD	FUS	TGM2	PSMA5	SNRPN	THBS1	HSP90B1	RPL12	HNRNPF	CCDC50
TPM1	XRCC5	YBX3	PSMA5	CAPRIN1	SNRPB	ACTN1	ATP5A1	PDIA3	SUB1	CCT7
CLTB	RNH1	SFN	CAPRIN1	PSMB6	PDCD5	HSP90B1	EEF1G	PPP2R1A	VCP	HIST1H2AJ
ANXA4	EEF2	PKP1	PSMB6	HNRNPL	FLNB	ATP5A1	ACTB	STIP1	DSTN	HIST1H2AH
HSPD1	PDIA4	ACTN3	HNRNPL	LGALS3BP	EIF2S1	EEF1G	SNRPD2	HSPA4	YWHAG	H2AFJ
HSPA5	LCP1	SDC4	LGALS3BP	TXNDC5	SNRNP70	PSMC2	RPL7A	CTNNA1	RPS8	HIST2H2AC
HSPA8	PKM	HSPB1	SNRPD3	PSMB9	PABPC1	ACTB	PRDX1	COPB2	RPS6	HIST1H2AC
PYGB	HSP90B1	PDAP1	TXNDC5	CAST	CSRP1	SNRPD2	PSMD2	RPL4	RPL8	HIST3H2A
TOP1	JUP	PDLIM4	PSMB9	CASP14	SFPQ	RPL7A	EIF3I	TAGLN2	PPIA	HIST2H2AA3
G6PD	DSP	CFL2	CAST	ANXA1	KIF5B	SPTBN1	ADRM1	RPL3	AP2B1	HIST1H2AD
PCNA	HIST1H1B	HNRNPH1	CASP14	RPS6	TUFM	PRDX1	HSPH1	CCT6A	TUBB4B	HIST1H2AG
ANXA3	HIST1H1D	RPL29	ANXA1	HSPA9	RPL31	PSMD2	EIF3C	TMPO	CCT2	HIST1H2AB
ACTN1	HIST1H1C	SUMO3	SRSF5	RPS19	SRSF3	SRSF5	EIF3CL	RPL5	RPL6	H2AFV
PEPD	YBX3	RAN	RPS6	IGHG1	HNRNPU	EIF3I	CALML5	CAPZA2	PRDX4	H2AFZ
RNH1	HSPA6	S100A6	RPL13AP3	MYH9	TWF1	GANAB	RUVBL2	CCT5	TRIM28	HIST1H2AA
EEF2	HSPA7	CALR	HSPA9	AZGP1	STAU1	HSPH1	MARCKS	CCT3	FLNC	H2AFX
PDIA4	CAPN2	NEFH	RPS19	CCT5	WDR77	CALML5	RRBP1	CCT8	MCM6	PDLIM7
LCP1	TCP1	PRDX2	IGHG1	UBBP4	HSPA1B	RUVBL2	CAST	CCT4	KARS	CWC15
PKM	VCL	DYNLRB2	MYH9	TAF15	HSPA1A	MARCKS	MAP4	HNRNPF	PDIA6	TJP2
HSP90B1	NCL	KHSRP	AZGP1	DSC1	VIM	RRBP1	DCTN1	SUB1	SF3A1	SRRM2
JUP	FLNA	ARG1	CCT5	HSPE1	NACA	CAST	DKFZp686E0752	VCP	TUBB	RUVBL1
DSP	TGM2	HPR	UBBP4	CTSD	TJP1	DCTN1	RPL19	EIF4A1	TPM2	RPL36
HIST1H1B	UBA1	HSP90B2P	TAF15	CTTN	SRSF2	DKFZp686E0752	PPL	DSTN	CCDC50	NSFL1C
HIST1H1D	SPRR2E	RPL8	DSC1	GGCT	SRSF8	RPL19	SLC9A3R1	YWHAG	ANLN	TPM4
HIST1H1C	SPRR2F	DBNL	HSPE1	HBA2	PSMD11	SLC9A3R1	CD2BP2	RPS8	EIF3K	PSMA7
YBX3	HNRNPA2B1	JUP	CTSD	RPL6	ZNF185	LMNA	LMNA	RPS6	TJP2	CALU
HSPA6	SFPQ	SNRPF	CTTN	PPIB	MYL1	FN1	FN1	RPL8	SRRM2	EIF3G
HSPA7	PPIB	HRNR	GGCT	PDIA4	MYL3	KRT18	NPM1	PPIA	RUVBL1	KRT1
CAPN2	WARS	FN1	HBA2	CDC37	ENO1	NPM1	P4HB	AP2B1	RBM8A	RPLP2
TCP1	RPS3	MYL1	ELAVL1	RPL3	ANXA2	P4HB	HSP90AA1	TUBB4B	NSFL1C	HSPA6
RPL7	AHCY	ACTN2	RPL6	RUVBL2	ANXA2P2	HSP90AA1	HSP90AB1	CCT2	TPM4	HSPA7
VCL	EEF1B2	RRBP1	PPIB	CCT2	THBS1	HSP90AB1	HIST1H1E	RPL18A	CALU	TGM2
NCL	AZGP1	EIF6	PDIA4	RPS3	ACTN1	DLD	HSPA8	RPL6	CLTA	EEF1B2
FLNA	DNAJB1	HNRNPH3	CDC37	KPNB1	HSP90B1	HSPA8	HIST1H1B	PRDX4	TXN	PSMA1
TGM2	ATP5A1	IGHG2	RPL3	VCP	ATP5A1	HIST1H1B	LMNB1	TRIM28	MYL6B	RPL29
UBA1	PSMA3	DDX17	MDH2	PCNA	EEF1G	LMNB1	CFL1	FLNC	HSPA6	CBX3
SPRR2E	MSN	RPL18	RUVBL2	DYNLRB1	ACTB	CFL1	RPS12	MCM6	HSPA7	LASP1
SPRR2F	RPL13	SUB1	CCT2	RPL15	SNRPD2	PSMA3	PSMA3	KARS	TGM2	TXNDC5
HNRNPA2B1	HMGB2	FLNA	RPS3	G6PD	RPL7A	EEF1D	PSMB6	PDIA6	EEF1B2	RPS21
SFPQ	EEF1G	CSNK2A2	KPNB1	U2AF1	SPTBN1	MYH9	EEF1D	SF3A1	RPL29	DBNL
PPIB	YWHAQ	NAP1L4	VCP	PDIA6	PRDX1	DLST	HNRNPH3	TUBB	CBX3	CALM2
WARS	CALML3	EEF1B2	PCNA	SEPT8	PSMD2	HSPA9	MYH9	TPM2	SNW1	CALM1
RPS3	CALR	B2M	DYNLRB1	HLA-B	SRSF5	NASP	HSPA9	CCDC50	CTTN	CALM3
AHCY	PSMA5	BUD31	RPL15	SERPINH1	EIF3I	CAPZA1	YAP1	CCT7	LASP1	TPM3
EEF1B2	PSMB4	CAP1	G6PD	RPS2	GANAB	HNRNPK	NASP	ANLN	RCN1	MYL12A
AZGP1	MAPK1	RPL4	U2AF1	IGHG3	ADRM1	PSMC5	CAPZA1	EIF3K	PHF5A	MYL12B
DNAJB1	GRN	PCMT1	PDIA6	MYH14	HSPH1	YWHAE	PSMD4	TJP2	TXNDC5	PRKCSH
ATP5A1	PRDX6	HNRNPDL	SEPT8	RPL19	EIF3C	RPS14	HNRNPK	SRRM2	RPS21	TPM4
PSMA3	PRDX5	MSN	HLA-B	MARCKS	EIF3CL	CNBP	PSMC5	RUVBL1	TCEAL4	STMN2
MSN	PDIA3	LIMA1	SERPINH1	EEF1G	CALML5	RPS28	YWHAE	RBM8A	DBNL	SKP1
RPL13	PPP2R1A	GSN	RPS2	RPSAP58	RUVBL2	RPS27A	RPS14	NSFL1C	AKAP2	HSPA8
HMGB2	HLA-B	LSM3	IGHG3	RANBP1	MARCKS	UBB	CNBP	TPM4	CALM2	MYL6
EEF1G	HLA-C	MATR3	MYH14	CHMP4B	RRBP1	UBC	RPS28	CALU	CALM1	GAPDH
YWHAQ	GDI1	PHF5A	RPL19	MAPRE1	CAST	UBA52	RPS27A	CLTA	CALM3	CLTB
CALML3	CASP14	P4HB	MARCKS	LDHA	MAP4	UBBP4	UBB	TXN	TPM3	JUP
CALR	YWHAB	SPTAN1	EEF1G	NUDC	DCTN1	YWHAZ	UBC	MYL6B	MYL12A	ACTG1
PSMA5	SFN	MYL3	RPL13A	HNRNPA3	DKFZp686E0752	TUBA1B	UBA52	HSPA6	MYL12B	LGALS3BP
PSMB4	STIP1	KRT87P	RPSAP58	RPSA	RPL19	ERH	UBBP4	HSPA7	PRKCSH	HN1L
MAPK1	S100A11	PAWR	RANBP1	PFN2	PPL	CAP1	YWHAZ	TGM2	TPM4	G3BP2
GRN	PRDX2	SH3BGRL3	CHMP4B	DEK	SLC9A3R1	SSBP1	TUBA1B	EEF1B2	NCOR1	S100A6
PRDX6	SPRR1A	MCM6	MAPRE1	RBM39	CD2BP2	RBBP4	CAP1	RPL29	STMN2
PRDX5	SPRR1B	TGM2	LDHA	AHCY	LMNA	RBBP7	AKAP12	CBX3	SKP1
RPL12	MYH9	PSMA5	NUDC	ANXA5	FN1	AHNAK	SSBP1	SNW1	HSPA8
PDIA3	RPL4	CAPRIN1	HNRNPA3	DDX39B	NPM1	SRSF6	RBBP4	CTTN	MYL6
PPP2R1A	TAGLN2	PSMB6	RPSA	CCT8	P4HB	DCTN2	RBBP7	LASP1	GAPDH
HLA-B	HSPA9	HNRNPL	PFN2	LCP1	HSP90AA1	SPTAN1	SRSF6	RCN1	CLTB
HLA-C	EIF4A3	LGALS3BP	DEK	HNRNPF	HSP90AB1	ZYX	SF3B2	PHF5A	JUP
GDI1	CCT6A	TXNDC5	RBM39	RPS27L	HIST1H1E	DBN1	DCTN2	TXNDC5	ACTG1
CASP14	EIF2S3	PSMB9	AHCY	TAGLN	HSPA8	LRRFIP1	SPTAN1	RPS21	LGALS3BP
YWHAB	EIF2S3L	CAST	ANXA5	CNN2	HIST1H1B	UTS2	SF3B4	TCEAL4	MYH14
SFN	RPS27	CASP14	DDX39B	RBBP4	LMNB1	EEF1A1P5	SF1	DBNL	DNAJC9
STIP1	RPS27L	ANXA1	SRSF4	CSRP2	CFL1	EEF1A1	ZYX	AKAP2	HN1L
S100A11	RPL5	PDCD5	CCT8	TOP1	PSMA3	SERBP1	DBN1	CALM2	S100A6
PRDX2	IQGAP1	YBX2	LCP1	EEF2	PSMB6	TFG	LRRFIP1	CALM1
SPRR1A	CAPZB	RPS6	HNRNPF	SLC9A3R1	EEF1D	PAWR	UTS2	CALM3
SPRR1B	RPL29	PCBD1	RPS27L	LMNB1	HNRNPH3	DYNLRB1	EEF1A1P5	TPM3
MYH9	RPL34	HSPA9	TAGLN	PRDX6	MYH9	DYNLRB2	EEF1A1	MYL12A
RPL4	NASP	RPS19	CNN2	FLNB	HSPA9	LIMA1	SERBP1	MYL12B
TAGLN2	TUFM	TRA2B	RBBP4	DHX9	YAP1	TPM3	TFG	PRKCSH
HSPA9	PSMB2	CNN3	CSRP2	TMPO	NASP	TPM1	PAWR	TPM4
EIF4A3	HINT1	IGHG1	TOP1	DNAJB1	CAPZA1	HSPA5	TNKS1BP1	NCOR1
CCT6A	GDI2	MYH9	EEF2	RPL31	PSMD4	YBX3	DYNLRB1	OGFR
RPL13a	EMD	AZGP1	SLC9A3R1	DDX39A	HNRNPK	HNRNPA2B1	DYNLRB2	STMN2
RPL13a	SERPINH1	EIF3K	LMNB1	EIF2S1	PSMC5	PSME2	LIMA1	SKP1
RPL13AP3	CCT8	CCT5	PRDX6	HNRNPH2	YWHAE	PCMT1	LRRFIP2	HSPA8
MDH2	CCT4	TMX1	FLNB	ADRM1	RPS14	GNAI2	TPM3	MYL6
EIF2S3	ANXA11	UBBP4	RPL13A	ATP1A1	CNBP	MCM2	TPM1	GAPDH
EIF2S3L	FXR2	TAF15	RPL18A	CCT3	RPS28	CLTC	HSPA5	CLTB
RPS27	FXR1	DSC1	DHX9	HLA-C	RPS27A	RPL17	YBX3	JUP
RPS27L	FMR1	HSPE1	TMPO	PPP1CB	UBB	RPL17-C18orf32	HNRNPA2B1	NCBP2
MCAM	HNRNPA3	CTSD	DNAJB1	ACTR2	UBC	RNF114	PCMT1	ACTG1
RPL5	HNRNPF	IGHG4	RPL31	STIP1	UBA52	DDX3X	SNAP29	LGALS3BP
IQGAP1	CAPZA1	CTTN	DDX39A	EDF1	UBBP4	DDX3Y	GNAI2	MYH14
CAPZB	VCP	GGCT	EIF2S1	CAPNS1	YWHAZ	DIAPH1	MCM2	DNAJC9
RPL29	EIF6	RAD23B	HNRNPH2	SEPT9	TUBA1B	CAPZB	HDGF	HN1L
RPL34	TPI1	HBA2	ADRM1	HP	CAP1	RPSA	SAMHD1	S100A6
NASP	ACTB	RPL6	ATP1A1	NACA	AKAP12	RPSAP58	CLTC
TUFM	DSTN	HDGF	CCT3	ST13P4	SSBP1	RPL32	RNF114
PSMB2	ACTR3	PPIB	HLA-C	PSMA3	RBBP4	RPL15	GOLGA2
HINT1	ACTR2	PDIA4	PPP1CB	VCL	RBBP7	EIF4G1	SUMO3
GDI2	ARF1	CDC37	ACTR2	RPL5	AHNAK	RPL18	SUMO4
EMD	ARF3	CSRP1	STIP1	FKBP4	SRSF6	IMPDH2	SUMO2
SERPINH1	RPL15	SNRPN	EDF1	EZR	SF3B2	RPL23A	CAPZB
VASP	HNRNPK	RPL3	CAPNS1	CCDC50	DCTN2	PDIA3	RPSA
CCT8	YWHAG	RUVBL2	SEPT9	HN1L	SPTAN1	SLC25A11	RPSAP58
CCT4	RPS8	CCT2	RPL7	LDHB	SF3B4	RPL36A	RPL15
ANXA11	YWHAE	RPS3	HP	GNAS	SF1	RPL36AL	XRCC1
FXR2	RPS14	KPNB1	NACA	GNAI3	ZYX	RPL36A-HNRNPH2	RPL18
FXR1	SNRPF	VCP	ST13P4	GNAI1	DBN1	DDX5	IMPDH2
FMR1	RPL7A	CSNK2A1	PSMA3	GNAL	LRRFIP1	ACTN4	B2M
HNRNPA3	CNBP	PCNA	VCL	SND1	UTS2	HSPB1	RPL23A
HNRNPF	ACTG2	DYNLRB1	RPL5	TF	EEF1A1P5	RPN1	PDIA3
CAPZA1	ACTA1	RPL15	FKBP4	TUBA1B	EEF1A1	ATP5B	RPL36A
CSE1L	ACTC1	CSNK2A3	EZR	TUBA1A	SERBP1	H1F0	RPL36AL
VCP	ACTA2	CBX1	CCDC50	TUBA3C	TFG	LGALS1	RPL36A-HNRNPH2
EIF6	ACTB	RBM8A	HN1L	SEPT2	PAWR	RPS2	DDX5
TPI1	RPS6	G6PD	LDHB	TKT	TNKS1BP1	HIST1H1C	ACTN4
ACTB	HIST1H4A	GOLGA2	GNAS	ST13	DYNLRB1	TCP1	TP53
EIF4A1	RPS28	U2AF1	GNAI3	S100A14	DYNLRB2	RPL7	HSPB1
DSTN	RPL31	PDIA6	GNAI1	SCRN1	LIMA1	PSMA4	ATP5B
ACTR3	RPL11	SEPT8	GNAL	GNAI2	LRRFIP2	RPL13	H1F0
ACTR2	RPL8	HLA-B	SND1	GNAT1	TPM3	YWHAQ	LGALS1
ARF1	PPIA	SERPINH1	TF	DYNC1I2	TPM1	RPL12	PARP1
ARF3	FKBP1A	PARP1	TUBA1B	TGM3	HSPA5	PDIA3	HLA-A
RPL15	FKBP12-Exin	RPS2	TUBA1A	SNRNP70	YBX3	PPP2R1A	DARS
HNRNPK	GNAS	IGHG3	TUBA3C	GNAT3	HNRNPA2B1	STIP1	RPS2
YWHAG	GNAO1	MYH14	SEPT2	GNAT2	PCMT1	HSPA4	HIST1H1C
RPS8	GNAT2	RPL19	TKT	GNAO1	SNAP29	RPL4	TCP1
YWHAE	GNAT1	MARCKS	ST13	CCT6A	GNAI2	TAGLN2	TCEA1
RPS14	GNAI1	EEF1G	S100A14	RNH1	MCM2	RPL3	MCM3
SNRPF	GNAI3	RPSAP58	SCRN1	ST13P5	HDGF	CCT6A	PSMA4
SNRPD3	GNAT3	RANBP1	GNAI2	GNB2L1	SAMHD1	RPL5	RPL13
RPL7A	GNAI2	CHMP4B	GNAT1	RBBP7	CLTC	CCT5	YWHAQ
CNBP	GNAL	MAPRE1	DYNC1I2	LUC7L2	RNF114	CCT3	PDIA3
ACTG2	YWHAZ	LDHA	TGM3	SEPT7	FKBP15	RPL14	PPP2R1A
ACTA1	RPS21	NUDC	FKBP12-Exip2	TPD52L2	GOLGA2	CCT8	STIP1
ACTC1	GNB2L1	HNRNPA3	SNRNP70	GRN	DDX3X	CCT4	CTNNA1
ACTA2	ACTG1	FBL	GNAT3	PHGDH	DDX3Y	HNRNPF	COPB2
ACTB	YBX1	RPSA	GNAT2	PSMB4	SUMO3	VCP	RPL4
RPS6	TPM4	TCEAL4	GNAO1	NAGK	SUMO4	EIF4A1	TAGLN2
HIST1H4A	EEF1A1P5	PFN2	CCT6A	CPNE1	SUMO2	DSTN	RPL3
RPS28	EEF1A1	DEK	RNH1	TUBA1C	CAPZB	RPL27	CCT6A
RPL31	TUBA4A	HSP90AA4P	ST13P5	DAZAP1	RPSA	YWHAG	TMPO
RPL11	TUBB4B	RBM39	GNB2L1	CORO1C	RPSAP58	RPS8	RPL5
RPL8	TUBB4A	AHCY	RBBP7	PRDX5	RPL15	RPS13	CAPZA2
PPIA	TUBB8	SF3B4	LUC7L2	KPNA2	EIF4G1	RPS6	CCT5
FKBP1A	HBB	ANXA5	RPL12	TUBB6	PRMT1	RPS25	CCT3
FKBP12-Exin	HBA1	PTBP1	SEPT7	RPS12	XRCC1	RPL8	CCT8
FKBP12-Exip2	HBA2	DDX39B	TPD52L2	NSFL1C	RPL18	PPIA	CCT4
GNAS	CCT2	CCT8	GRN	TUBA3E	IMPDH2	TUBB4B	HNRNPF
GNAO1	DCD	TARDBP	PHGDH	EIF2S3	B2M	CCT2	SUB1
GNAT2	SARNP	LCP1	PSMB4	SEPT11	RPL23A	RPL18A	VCP
GNAT1	SRSF3	DDX5	NAGK	PABPN1	PDIA3	RPL6	DSTN
GNAI1	RBM3	LDHAL6A	CPNE1	RPS27	FHL2	PRDX4	YWHAG
GNAI3	FKBP3	HNRNPF	TUBA1C	TCOF1	RPL36A	DYNC1H1	RPS8
GNAT3	HNRNPU	RPS27L	DAZAP1	MTHFD1	RPL36AL	FLNC	RPS6
GNAI2	U2AF1	TAGLN	CORO1C	LRRFIP1	RPL36A-HNRNPH2	PDIA6	RPL8
GNAL	FABP5	CNN2	PRDX5	CTSZ	DDX5	TUBB	PPIA
YWHAZ	CAP1	MCM2	AHNAK	VIM	PPP1R12A	TPM2	AP2B1
RPS21	TAGLN	RBBP4	KPNA2	SNRPD2	ACTN4	CCDC50	TUBB4B
GNB2L1	DSG1	CSRP2	TUBB6	IQGAP1	TP53	CCT7	CCT2
ACTG1	FKBP4	TOP1	NSFL1C	ARF3	HSPB1	HIST1H2AJ	RPL6
YBX1	RPL6	EEF2	TUBA3E	ARF1	ATP5B	HIST1H2AH	PRDX4
TPM4	YWHAH	SLC9A3R1	EIF2S3	FMR1	H1F0	H2AFJ	TRIM28
EEF1A1P5	EEF1A2	LMNB1	SEPT11	CAT	LGALS1	HIST2H2AC	FLNC
EEF1A1	TGM3	PRDX6	PABPN1	EIF3I	PARP1	HIST1H2AC	MCM6
TUBA4A	DHX9	SNU13	RPS27	RNF114	HLA-A	HIST3H2A	KARS
TUBB4B	LGALS3BP	SNRPB	TCOF1	FXR2	DARS	HIST2H2AA3	PDIA6
TUBB4A	DSC1	FLNB	MTHFD1	PYGB	RPS2	HIST1H2AD	SF3A1
TUBB8	RBBP4	BOLA2	LRRFIP1	WIBG	HIST1H1C	HIST1H2AG	TUBB
HBB	RBBP7	DHX9	CTSZ	TCP1	TCP1	HIST1H2AB	TPM2
HBA1	AP1B1	LY6D	VIM	FLNC	RPL7	H2AFV	CCDC50
HBA2	SCRN1	TMPO	SNRPD2	ALYREF	TCEA1	H2AFZ	ANLN
CCT2	CBX3	DNAJB1	IQGAP1	PFN1	MCM3	HIST1H2AA	EIF3K
DCD	PSMD2	RPL31	ARF3	EIF4B	PSMA4	H2AFX	TJP2
SARNP	SRSF9	PSMD4	ARF1	EPS8L2	RPL13	PDLIM7	SRRM2
SRSF3	SRSF6	DDX39A	FMR1	CCT4	YWHAQ	CWC15	RUVBL1
RBM3	EIF3I	EIF2S1	EIF4G1	FXR1	RPL12	TJP2	RBM8A
FKBP3	TUBB2A	HNRNPH2	CAT	LGALS1	PDIA3	SRRM2	NSFL1C
HNRNPU	FLNC	ADRM1	EIF3I	CAPZB	PPP2R1A	RUVBL1	TPM4
U2AF1	LASP1	IGKV1-27	RNF114	PNKP	STIP1	RPL36	CALU
FABP5	EIF4H	IGKV1-9	FXR2	GMPS	HSPA4	NSFL1C	CLTA
CAP1	PDIA6	SERPINB12	PYGB	CAPZA2	CTNNA1	TPM4	TXN
TAGLN	NONO	ATP1A1	WIBG	ANXA11	COPB2	PSMA7	MYL6B
DSG1	SEC23B	CCT3	TCP1	SEC24C	RPL4	CALU	HSPA6
FKBP4	MAPRE1	HLA-C	DPYSL3	PYGL	TAGLN2	EIF3G	HSPA7
RPL6	DBN1	PPP1CB	FLNC	ACAT2	RPL3	KRT1	TGM2
YWHAH	LRRFIP1	CD2BP2	ALYREF	ATP5A1	CCT6A	RPLP2	EEF1B2
EEF1A2	XP32	ACTR2	PFN1	PYGM	TMPO	HSPA6	RPL29
TGM3	TPM2	STIP1	EIF4B	RUVBL1	RPL5	HSPA7	CBX3
DHX9	PTRF	EDF1	EPS8L2	CTNNA1	CAPZA2	TGM2	SNW1
LGALS3BP	TPM1	CAPNS1	CCT4	CSTF2	CCT5	EEF1B2	CTTN
DSC1	SND1	SEPT9	FXR1	PA2G4	CCT3	PSMA1	LASP1
RBBP4	TXNDC5	LDHC	LGALS1	EIF5AL1	CCT8	RPL29	RCN1
RBBP7	CCDC50	TUBB3	CAPZB	EIF5A	CCT4	CBX3	PHF5A
AHNAK	SERBP1	HP	PNKP	ANXA4	HNRNPF	LASP1	TXNDC5
AP1B1	DYNLRB1	GFAP	CSNK2B	UBE2V1	SUB1	TXNDC5	RPS21
SCRN1	DYNLRB2	NACA	GMPS	TUFM	VCP	RPS21	TCEAL4
TWF1	TFG	ST13P4	CAPZA2	SKP1	EIF4A1	DBNL	DBNL
CBX3	RPL36AL	PSMA3	RTN4	PLS3	DSTN	CALM2	AKAP2
PSMD2	RPL36A	VCL	ANXA11	CDK1	YWHAG	CALM1	CALM2
SRSF9	RPL36A-HNRNPH2	RPL5	SEC24C	ILF3	RPS8	CALM3	CALM1
SRSF6	PAWR	PDLIM2	PYGL	CTNNA2	RPS6	TPM3	CALM3
SRSF5	SERPINB12	FKBP4	LAD1	SF3A3	RPL8	MYL12A	TPM3
SRSF4	WIBG	EZR	ACAT2	PPP2R1A	PPIA	MYL12B	MYL12A
EIF3I	ERP44	CDV3	ATP5A1	DNAJB2	AP2B1	PRKCSH	MYL12B
TUBB2A	TUBB6	CCDC50	CSNK2B-LY6G5B-1181	TCEA1	TUBB4B	TPM4	PRKCSH
FLNC	RBM4	HN1L	CSNK2B-LY6G5B--991	UBA1	CCT2	STMN2	TPM4
GANAB	RBM4B	LDHB	PYGM	MAPK1	RPL18A	SKP1	NCOR1
LASP1	EPS8L2	GNAS	RUVBL1	DUT	RPL6	HSPA8	STMN2
EIF4H	HN1L	GNAI3	CTNNA1	GPI	PRDX4	MYL6	SKP1
PDIA6	S100A14	GNAI1	CSTF2	TJP2	TRIM28	GAPDH	HSPA8
NONO	CALML5	GNAL	PA2G4	BAIAP2L1	FLNC	CLTB	MYL6
SEC23B	CTSZ	SND1	EIF5AL1	SPRR2E	MCM6	JUP	GAPDH
MAPRE1	TJP2	TF	EIF5A	SPRR2F	KARS	ACTG1	CLTB
ELAVL1	SEPT9	TP53	ANXA4	GDI2	PDIA6	LGALS3BP	JUP
DPYSL2	NSFL1C	TALDO1	UBE2V1	TCEA2	SF3A1	HN1L	ACTG1
DPYSL3	SRRM2	TUBA1B	TUFM	PSMD2	TUBB	G3BP2	LGALS3BP
CRMP1	PA2G4	TUBA1A	SKP1	FKBP3	TPM2	S100A6	MYH14
DBN1	RUVBL2	TUBA3C	PLS3	SEC23B	CCDC50		DNAJC9
LRRFIP1	RUVBL1	SEPT2	CDK1	TJP1	CCT7		HN1L
XP32	NUDC	TKT	ILF3	PCYT1B	ANLN		S100A6
TPM2		ST13	CTNNA2	EIF2S3L	EIF3K
PTRF		S100A14	SF3A3	SF3A1	TJP2
TPM1		SCRN1	PPP2R1A	HNRNPU	SRRM2
SND1		MYH11	DNAJB2	CAPN2	RUVBL1
TXNDC5		GNAI2	CD44	PCYT1A	RBM8A
CCDC50		GNAT1	TCEA1	GDI1	NSFL1C
SERBP1		GNA12	UBA1	XP32	TPM4
DYNLRB1		DYNC1I2	MAPK1	ATP5B	CALU
DYNLRB2		TGM3	DUT	RPL7A	CLTA
TFG		SNRNP70	GPI	THBS1	TXN
RPL36AL		THRAP3	TJP2	ANXA8L1	MYL6B
RPL36A		GNAT3	BAIAP2L1	KARS	HSPA6
RPL36A-HNRNPH2		GNAT2	RPS5	EMD	HSPA7
PAWR		GNAO1	SPRR2E	SUGT1	TGM2
SERPINB12		CCT6A	SPRR2F	UBE2V2	EEF1B2
CCT7		RNH1	GDI2	SERBP1	RPL29
CORO1B		ST13P5	TCEA2	SUPT16H	CBX3
CPPED1		GNB2L1	PSMD2	CLTC	SNW1
WIBG		SNAP23	FKBP3	ANXA8	CTTN
ERP44		RBBP7	SEC23B	TUBA4A	LASP1
TUBB6		LUC7L2	TJP1	WDR77	RCN1
RBM4		GNA13	RPRD1B	SRRM2	PHF5A
RBM4B		SEPT7	PCYT1B	C7orf55-LUC7L2	TXNDC5
EPS8L2		TPD52L2	EIF2S3L	HNRNPR	RPS21
HN1L		GRN	SF3A1	EIF3C	TCEAL4
S100A14		DSC3	HNRNPU	EIF3CL	DBNL
CALML5		COTL1	MCAM	YAP1	AKAP2
CTSZ		FGB	CAPN2	AP1B1	CALM2
TJP2		PHGDH	PCYT1A	SPRR1B	CALM1
SEPT9		PSMB4	GDI1	SPRR1A	CALM3
NSFL1C		ATXN2L	GANAB	IMPDH2	TPM3
SRRM2		NAGK	XP32	DNPEP	MYL12A
PA2G4		POF1B	ATP5B	PSMA4	MYL12B
RUVBL2		CPNE1	RPL7A	WDR1	PRKCSH
RUVBL1		TUBA1C	THBS1	AKAP12	TPM4
NUDC		DAZAP1	ANXA8L1	FARSA	NCOR1
		CORO1C	KARS	EHD4	OGFR
		PRDX5	EMD	WARS	STMN2
		KPNA2	SUGT1	PSMD11	SKP1
		TUBB6	UBE2V2	MCM3	HSPA8
		NSFL1C	SERBP1	TMEM189-UBE2V1	MYL6
		TUBA3E	SUPT16H	ABCF1	GAPDH
		EIF2S3	PRMT1	PKM	CLTB
		SEPT11	CLTC	PSMC5	JUP
		SEPT6	ANXA8	PABPC1	NCBP2
		ARHGDIA	TUBA4A	SAMHD1	ACTG1
		PABPN1	GET4	RARS	LGALS3BP
		RPS27	WDR77	PAICS	MYH14
		TCOF1	SRRM2	XRCC5	DNAJC9
		TUBB1	DPYSL2		HN1L
		SPC24	CRMP1		S100A6
		LMNB2	C7orf55-LUC7L2
		RAD21	HNRNPR
		SART1	EIF3C
		MTHFD1	EIF3CL
		LRRFIP1	YAP1
		CTSZ	AP1B1
		VIM	TWF1
		ZRANB2	CCT7
		SNRPD2	SPRR1B
		IQGAP1	SPRR1A
		ARF3	OAT
		ARF1	IMPDH2
		FMR1	DNPEP
		UBQLN2	PSMA4
		CDH13	CSE1L
		CAT	WDR1
		SRRT	AKAP12
		EIF3I	FARSA
		RNF114	GTF2F1
		RBMX	EHD4
		APOE	WARS
		FXR2	PSMD11
		DCTN2	MCM3
		PYGB	EIF4A1
		SNAP29	CBFB
		WIBG	TMEM189-UBE2V1
		TCP1	ABCF1
		FLNC	PKM
		ALYREF	PSMC5
		PFN1	PABPC1
		UPF1	SAMHD1
		EIF4B	PSMA6
		PRSS1	PAK2
		EPS8L2	RARS
		SF3B2	HSPA4
		IRF2BPL	TXLNA
		CCT4	PAICS
		FXR1	CORO1B
		LGALS1	DDX3X
		CAPZB	DDX3Y
		SAFB	SPTBN1
		PNKP
		GMPS
		CAPZA2
		DNAJA2
		ANXA11
		SEC24C
		PYGL
		RDX
		DNAJC8
		ACAT2
		ATP5A1
		TRIM28
		PYGM
		RUVBL1
		CTNNA1
		CSTF2
		PA2G4
		LUC7L
		TRIP6
		EIF5AL1
		EIF5A
		SPRR2G
		LRRFIP2
		ANXA4
		UBE2V1
		XRCC6
		TUFM
		SKP1
		PLS3
		CDK1
		NUCKS1
		RBMXL1
		ILF3
		CTNNA2
		SF3A3
		PPP2R1A
		DNAJB2
		KIF5B
		TCEA1
		UBA1
		MAPK1
		FIP1L1
		DUT
		GPI
		TJP2
		LMO7
		BAIAP2L1
		COPB2
		SARS2
		UGP2
		SPRR2B
		SPRR2A
		SPRR2D
		SPRR2E
		SPRR2F
		GDI2
		TCEA2
		PSMD2
		FKBP3
		SEC23B
		TJP1
		PCYT1B
		EIF2S3L
		SF3A1
		HNRNPU
		CAPN2
		PCYT1A
		FUBP3
		DNAJC9
		SRGAP2B
		EXOSC4
		GDI1
		SYNCRIP
		ABCB7
		HMGCS1
		SRGAP2C
		XP32
		NOP2
		ATP5B
		RPL7A
		THBS1
		ANXA8L1
		KARS
		CBX5
		EMD
		SUGT1
		ECM1
		DDX1
		SNW1
		UBE2V2
		SERBP1
		CDC5L
		AP2B1
		HDGFRP2
		SUPT16H
		CLTC
		XRCC1
		ANXA8
		TUBA4A
		QTRT1
		CSTF2T
		WDR77
		SAFB2
		PUF60
		SRRM2
		APRT
		EMG1
		RFC3
		DDX47
		PSTPIP2
		LRRC10
		C7orf55-LUC7L2
		RCC2
		HNRNPA0
		SLTM
		HNRNPR
		TXN
		PML
		EIF3C
		EIF3CL
		YAP1
		STK24
		EFTUD2
		TMPRSS13
		AP1B1
		MMTAG2
		SRGAP2
		PEPD
		VDAC1
		DKFZp686E0752
		SPRR1B
		SPRR1A
		FAM50A
		FAM50B
		PPL
		IMPDH2
		PSPC1
		ANXA6
		DNPEP
		CACYBP
		PSMA4
		ANLN
		CCDC97
		GRIPAP1
		PWP1
		EIF3J
		TES
		WDR1
		AKAP2
		PTRF
		RTCB
		HLA-A
		AKAP12
		FARSA
		EHD4
		DCTN1
		WARS
		DARS
		PSMD11
		MAP4
		MCM3
		TMEM189-UBE2V1
		ABCF1
		PKM
		CKAP4
		PSMC5
		PABPC1
		SAMHD1
		HTATSF1
		PABPC4
		NCOR1
		RARS
		VPS35
		ACIN1
		PAICS
		DDX21
		FGFR1OP
		TNKS1BP1
		HNRPLL
		HNRNPLL
		SP100

## Sheet: S6
wt_df	DF_4RK	4RK_DAA	WT_4RK	DF_DAA	4RK_K	4RK_R	WT_K	DF_K
PSMB6	XRCC5	PSMA7	DOCK2	RPL7	SEPT9	TUBA1C	LASP1	CALU
DOCK2	ACLY	RNF14	SUB1	PSMA7	PFN1	WIPF1	LRRFIP1	BLOC1S5
SUB1	TOP2A	RPL17	SAFB	RPL17	BUD31	ITGB1	CALD1	BLOC1S5
PTBP1	PSIP1	RPL17	SAFB	IFITM2	GTF2A1	IMMT	CBX3	EPSTI1
DNAJC8	NOP58	CDCA5	KRT13	CDCA5	GADD45GIP1	ILF2	AKAP12	PSMA3
CNN3	CCT7	CALU	RTCB	HSPB1	SF3B5	BUD31	DCTN2	SF3B4
RCN1	PAK2	H1FX	CTNNB1	CTSZ	EPSTI1	PCBD1	GTF2A1	CRIPT
CTNNB1	CSE1L	HSPB1	PTBP1	H1FX	NASP	PFN1	PFDN4	MRPL42
SAFB	ARCN1	RPL11	CNN3	HIST1H1C	CHCHD4	MRPL14	MRPS36	CHCHD4
SAFB	HSPA4L	HIST1H1C	LUC7L2	GNG12	MRPL34	FN1	BLOC1S5	MRPL34
LUC7L2	STAU1	CTSZ	LUC7L2	PABPC1	PDLIM1	HSPA4L	BLOC1S5	ICT1
RTCB	OGFR	TUBB2A	RCN1	XP32	ICT1	H1FX	RBBP4	MRPL32
OGFR	CSNK2B-LY6G5B-1181	DLST	DNAJC8	PSMC1	MRPL32	ELAVL1	RBBP4	YWHAE
KIF4A	CSNK2B-LY6G5B--991	TUFM	KIF4A	PSMB4	SDF4	STAU1	FABP5	C12orf57
KIF4A	CSNK2B	SDHA	KIF4A	KPNB1	P4HB	GANAB	SF3B4	EPM2A
LRPPRC	RPRD1B	MCAM	HNRNPA0	SDHA	EPM2A	MCAM	GADD45GIP1	NXF1
HNRNPA0	RRM2	MAPRE1	HMGB1	CSNK2B-LY6G5B-1181	NXF1	CAV1	SOX15	PDLIM1
HMGB1	RPL13a	GSS	HMGB1	CAPG	CHCHD6	CSE1L	RPS12	CBX1
HMGB1	RCC1	PIP	LRPPRC	SPRR1A	CALD1	PPP1CC	TPX2	AKAP5
DDX46	RPL18A	GRPEL1	DDX46	SPRR1A	PSMC4	ACLY	SF3B5	FAM103A1
CAPRIN1	EBNA1BP2	XP32	PCBD1	GRPEL1	S100A6	PSMC1	EPSTI1	ZMAT2
STAB2	ELAVL1	SKP1	CAPRIN1	MAPRE1	ZMAT3	RTN4	TXN	P4HB
RPRD1B	RPL13AP3	PABPC1	STAB2	CSE1L	SEC16A	TWF1	MPLKIP	JUND
SERBP1	RPL12	PHPT1	EMD	PRDX4	ZFAND5	RPL12	CRIPT	DNASE2
EIF3M	SRSF4	PRDX4	EIF3M	SRSF9	STRN3	RPS5	MRPL42	DNAJC9
TNKS1BP1	CPPED1	DPYSL2	TNKS1BP1	SPCS2	FNBP4	OGFR	ANAPC13	PSMC4
PCBD1	SRSF5	DPYSL2	SERBP1	PHPT1	DTNB	ARF4	CHCHD4	SLC9A3R1
EMD	MAPK1IP1L	SLC9A3R1	MCM3	TUBB2A	MED10	RPL13A	MRPL34	S100A6
TMPO	ZNF207	DDX39A	TMPO	PRDX5	RABEP2	RPL13A	RPL29	ZMAT3
SUMO3		CD44	SUMO3	PHGDH	LSM14A	RPL18A	ICT1	SEC16A
SUMO3		PHGDH	SUMO3	SKP1	CD2BP2	MAPK1IP1L	DPY30	NCOR2
PAK2		WDR77	DNAJB1	SUGT1	KIF13B	MYO18A	HABP4	STRN3
MCM3		PAK2	PTRF	CORO1B	DCTN1	GOLGA3	CBX1	FNBP4
ARHGAP4		CTNNA1	MLLT4	DDX39A	ZFP91-CNTF	ZC3H13	RANBP1	DTNB
CALD1		ERP44	DIAPH1	OAT	IRS2	ANKRD17	RANBP1	VIM
DNAJB1		SUGT1	FXR2	SF3A1	VIM	DOCK7	TMOD3	CD2BP2
MLLT4		PRDX5	FXR2	SLC9A3R1	PRR36	PRR36	PDRG1	LIMD1
DIAPH1		SPRR1A	FXR2	CTNNA1	ANKRD17	AVEN	MRPL32	RABEP2
PTRF		SPRR1A	VASP	DPYSL2	RPL18A	IRS2	POLR2I	JUP
CTNND1		SF3A1	CTNND1	ERP44	ARF4	ZFP91-CNTF	C12orf57	MAP7
EEF1A2		AP1B1	SRP19	CD44	BUB3	ZFP91-CNTF	SDF4	KIF13B
SRP19		BAIAP2L1	GARS	AKAP12	SPTBN1	PPP1R18	PSMA5	PPP1R18
MCM2		HNRNPDL	IST1	AP1B1	RPS5	KIF13B	EPM2A	PRR36
GARS		AKAP12	PDCD6IP	FXR2	TWF1	CD2BP2	NXF1	ANKRD17
IST1		PDLIM5	SNRNP70	HNRNPDL	RTN4	LSM14A	PDLIM1	LAMC2
PDCD6IP		FXR2	EEF1A2	DDX3X	ACLY	IFT74	SZRD1	ZC3H13
KARS		ARF1	HSPA4L	PDLIM5	PPP1CC	LIMD1	SH3KBP1	TAF15
PDCD5		ARF1	ATG4B	ANXA5	DHX15	MED10	AKAP5	MYO18A
FXR2		SNRPD3	KARS	WARS	GTF2F1	OPTN	CHCHD6	C10orf32
FXR2		RPL27A	UQCRC2	ARF1	UBTF	FNBP4	PHACTR4	C10orf32
FXR2		RPL35	CTPS1	ARF1	CPSF7	STRN3	YWHAE	SS18
SKP1		NCBP2	EIF3B	RPL5	GANAB	ZMAT3	CD2BP2	MRPL14
ATG4B		RPL5	AIM1	RPL27A	HSPA4L	TSSC4	FAM103A1	PRRC2C
EHD4		WARS	IVD	RPL35	C10orf32	CALD1	ZMAT2	PFN1
UQCRC2		RTN4	EHD4	PPIB	C10orf32	RANBP1	YAP1	PAK2
CTPS1		C1QBP	FAM26D	C1QBP	SS18	FABP5	DNAJC9	PCBD1
EIF3B		ARF4	SKP1	MTPN	MRPL14	TSC22D4	JUND	RPRD1B
AIM1		SRSF6	PAFAH1B3	SNRNP70	PRRC2C	CHCHD6	DNASE2	TUBA1C
IVD		SRSF6	LSM8	DEK		POLR2M	NCBP2
XRCC5		SRSF6	NUDCD2	BUB3		POLR2M	BOD1L1
FAM26D		HLA-C	IGHV3OR16-9	LOR		SZRD1	PSMC5
PAFAH1B3		RPS5	PDCD5	RPL24		NXF1	PSMC5
LSM8		PPIB	PHB	PYGL		CALML5	PSMC4
NUDCD2		LOR	RPL23	ACTR2		POLR2I	WASH3P
IGHV3OR16-9		RCC1	GSDMA	MBTD1		HABP4	WASH3P
CSE1L		ANXA5	TCEB2	MBTD1		PDLIM1	RCN1
PHB		ACLY	DDX19A	PSMC6		MRPL34	VIM
RPL23		SNRNP70	DDX19A	DDX19A		CHCHD4	CCDC6
GSDMA		RPL24	PRMT5	DDX19A		DBNL	ZMAT3
TCEB2		ERH	PDCD6	APOD		ANAPC13	SEC16A
SNRNP70		ZNF207	STAU1	HACD3		MRPL42	ZFAND5
DDX19A		ZNF207	STAU1	ACAT2		CRIPT	HMGA1
DDX19A		DHX15	PTGES3	KATNAL2		MPLKIP	NCOR2
PRMT5		MBTD1	KIFC1	SRSF6		CBX3	IKBKG
PDCD6		MBTD1	GANAB	SRSF6		PSMA3	PSMB6
MCAM		MTPN	SUCLA2	SRSF6		TPX2	STRN3
PTGES3		PYGL	SPTBN1	MCAM		ANAPC16	PRRC2A
SUCLA2		ACTR2	CAPG	LSM3		PSMA5	DOCK2
SRSF6		PSMC6	RBM14	ARPC4		MRPL12	CGGBP1
SRSF6		DDX19A	HACD3	ARPC4		PSMD4	DCTN1
SRSF6		DDX19A	CPSF7	PRDX3		ZNF706	DCTN1
CAPG		HSP90AA5P	KRTAP4-11	RAC3			FNBP4
HACD3		APOD	SELENBP1	RAC3			OPTN
KRTAP4-11		HACD3	AGTR1	RAC3			DTNB
SELENBP1		GTF2F1	UBTF	RPS23			DTNB
AGTR1		GTF2F1	KRTAP4-2	TXNDC17			MED10
KRTAP4-2		LSM3	H1FX	GGH			PSMA3
H1FX		DEK	RAC3	IGLV3-9			SUB1
RAC3		KATNAL2	RAC3	SAR1A			MAP7D1
RAC3		ACAT2	RAC3	SEC31A			TAF15
RAC3		ARPC4	IGLV3-9	PABPN1			LIMD1
IGLV3-9		ARPC4	KRTAP24-1	BID			IFT74
PSMB4		PRDX3	PSMB4	HLA-C			RABEP2
KRTAP24-1		RAC3	KRTAP10-7	KARS			JUP
KRTAP10-7		RAC3	FAM21A	YAP1			LSM14A
FAM21A		RAC3	FAM21A	GNL1			MAP7
FAM21A		RPS23	GTF2F1	MTSS1L			KIF13B
RPS25		UBTF	GTF2F1	ACAT1			KIF13B
PRDX3		CPSF7	HSP90AA5P	OTUB1			ZFP91-CNTF
KRTAP26-1		TXNDC17	RPS25	IST1			ZFP91-CNTF
LYG2		GGH	PRDX3	UQCRC2			KTN1
KRTAP12-2		RBM14	KRTAP26-1	CDKN2A			IRS2
PLP2		IGLV3-9	LYG2	PFKP			AVEN
KRTAP10-11		SAR1A	KRTAP12-2	PFKP			KHDRBS1
KRTAP4-8		SPTBN1	PLP2	AKR7A2			OGFR
KRTAP10-3		SPTBN1	KRTAP10-11	PPP2CA			PRR36
KRTAP10-10		KARS	DHX15	PPP2CA			DOCK7
S100A3		GANAB	KRTAP4-8	LAP3			ANKRD17
LGALS3		KIFC1	KRTAP10-3	SUPT16H			KRT13
KRTAP4-4		SEC31A	KRTAP10-10	TCEAL3			LAMC2
LOR		STAU1	S100A3	TCEAL3			ZC3H13
RPS12		BID	LGALS3	TCEAL3			SAFB
KRTAP1-5		GNL1	ZNF207	TXLNA			SAFB
KRTAP1-5		MTSS1L	ZNF207	ENAH			RTCB
RPL11		SUPT16H	KRTAP4-4	ENAH			CNN3
BUB3		ACAT1	LOR	PPP1R18			CTNNB1
VSIG8		OTUB1	ACLY	PSMC3			PTBP1
S100A6		IST1	ERH	PAK2			PTBP1
KRTAP9-6		UQCRC2	KRTAP1-5	PDCD6IP			DNAJC8
CTSA		CDKN2A	KRTAP1-5	SRP19			MYO18A
KRTAP10-6		PFKP	S100A6	VIM			LUC7L2
KRTAP16-1		PFKP	VSIG8	TRIM16			LUC7L2
KRTAP1-3		AKR7A2	SRSF6	PRKDC			SSRP1
KRTAP10-9		PPP2CA	SRSF6	DNAJB1			HMGB1
KRTAP10-4		PPP2CA	SRSF6	PARP1			HMGB1
KRTAP11-1		LAP3	RPS5	MLLT4			KIF4A
KRTAP3-2		TCEAL3	RPS5	UTS2			TNC
KRTAP10-5		TCEAL3	IGHG2	TLN1			TNC
KRTAP12-1		TCEAL3	IGHG2	ARHGAP4			SRSF6
TACC3		HSPA4L	MDH2	SSRP1			SRSF6
TACC3		ENAH	KRTAP9-6	KHDRBS1			STAB2
KRTAP2-1		ENAH	CTSA	TMPO			CAPRIN1
KRTAP2-1		TXLNA	KRTAP10-6	DNAJC8			EIF3M
KRTAP2-1		PPP1R18	KRTAP16-1	PCBD1			EMD
KRTAP2-1		PSMC3	KRTAP1-3	PSMB6			TMPO
IGHG2		PDCD6IP	KRTAP10-9	KRT35			MCM3
IGHG2		SRP19	WARS	RPRD1B			TPM4
KRT32		TRIM16	KRTAP10-4	STAB2			C10orf32
KRTAP3-3		ILF3	KRTAP11-1	PPIAL4F			C10orf32
WARS		PRKDC	KRTAP3-2	PPIAL4D			SS18
HNRNPDL		MLLT4	KRTAP10-5	LOC105371242			FN1
TAP1		HIST1H1B	ARF4	PEPD			NPM1
CORO1B		DNAJB1	ELAVL1	MATR3			MRPL14
SLC9A3R1		VIM	KRTAP12-1	RTCB			HNRNPH3
EWSR1		TLN1	TACC3	SAFB			PRRC2C
MAPRE1		PARP1	TACC3	SAFB			ATP5B
PHGDH		TMPO	SNRPD3	PTBP1			MLLT4
ERP44		SSRP1	RPL13A	LGALS7			ATP5A1
DAZAP1		PSMB6	RPL13A				SEPT9
DPYSL2		KRT35	KRTAP2-1				SRP19
DDX39A		STAB2	KRTAP2-1				SRP19
ENO2		KHDRBS1	KRTAP2-1				NONO
SRSF9		PCBD1	KRTAP2-1				IST1
EEF1B2		PEPD	KRT32				MCM2
HNRNPU		MATR3	KRTAP3-3				GGH
HSPB1		PTBP1	NCBP2				MCAM
CSNK2B-LY6G5B-1181		RTCB	HNRNPDL				UQCRC2
GRPEL1		SAFB	NPEPPS				EIF3B
RPS2		SAFB	CORO1B				FXR2
SNRPF		LGALS7	TAP1				FXR2
KPNB1			PHGDH				FXR2
SDHA			EEF1B2				AIM1
PRDX4			EWSR1				FAM26D
GNB2			RPS2				LSM8
GNB2			ERP44				NUDCD2
GNB2			HSPB1				IGHV3OR16-9
GNB2			MAPRE1				PHB
TUFM			SLC9A3R1				GSDMA
ACTG2			ECHS1				TCEB2
PFN2			DDX39A				DDX19A
LGALS1			HNRNPU				DDX19A
FGB			FGB				PRMT5
XP32			KRTAP4-1				PDCD6
UBE2N			GRPEL1				PDCD5
PFN1			SRSF9				SUCLA2
CALU			DPYSL2				CAPG
ACTR3			MCAM				HACD3
RPL7A			PABPC1				KRTAP4-11
CTSZ			KPNB1				SELENBP1
RPL17			SDHA				AGTR1
RPL17			CSE1L				KRTAP4-2
RPS18			TUFM				RAC3
CDCA5			SNRPF				RAC3
RPL7			GNB2				RAC3
RPS14			GNB2				IGLV3-9
			GNB2				KRTAP24-1
			GNB2				KRTAP10-7
			TAGLN				FAM21A
			XP32				FAM21A
			RAB1B				PRDX3
			PFN2				KRTAP26-1
			ACTG2				LYG2
			UBE2N				KRTAP12-2
			UBE2N				PLP2
			PFN1				IGHG2
			LGALS1				IGHG2
			CTSZ				CALML3
			CALU				KRTAP10-11
			RPS6				KRTAP4-8
			IGKV3D-20				KRTAP10-3
			RPS8				KRTAP10-10
			RPL17				WARS
			RPL17				S100A3
			CPPED1				LGALS3
			RPS18				KRTAP4-4
			CDCA5				LOR
			RNF14				ERH
			RPS14				KRTAP1-5
							KRTAP1-5
							VSIG8
							KRTAP9-6
							CTSA
							SNRPD3
							KRTAP10-6
							KRTAP16-1
							KRTAP1-3
							KRTAP10-9
							KRTAP10-4
							KRTAP11-1
							KRTAP3-2
							KRTAP10-5
							KRTAP12-1
							TACC3
							TACC3
							KRTAP2-1
							KRTAP2-1
							KRTAP2-1
							KRTAP2-1
							KRT32
							KRTAP3-3
							NPEPPS
							CORO1B
							PPM1G
							DHX9
							TAP1
							DDX6
							TWF1
							DDX3X
							DDX3X
							RAB21
							EIF3E
							GLUD1
							GLUD1
							HYOU1
							PPP2CA
							PPP2CA
							DPYSL2
							ECHS1
							PSMC1
							GLRX5
							TARS
							MAPRE1
							STIP1
							PSMB5
							IMPDH2
							PFKP
							PHB2
							TUBA4A
							NSFL1C
							HSPB1
							GRPEL1
							PHGDH
							NME1-NME2
							NME1-NME2
							SDHA
							FGB
							CCT7
							NUDC
							TUBB2A
							ERP44
							ARF1
							ARF1
							GNB2
							GNB2
							GNB2
							GNB2
							RPL36
							HNRNPU
							RPL32
							ACTR3
							RPS23
							PFN2
							AZGP1
							RPS10
							RPS10
							PPIB
							KATNAL2
							RPS4X
							PSMB2
							RPS24
							UBE2N
							RPS20
							XP32
							PSME1
							LGALS1
							RPL34
							AARS
							GNG12
							RPL14
							CTSZ
							RPL26
							RPL26
							S100A8
							RPS13
							RPL17
							RPL17
							RPS27
							RPS18
							CDCA5
							EIF4A1
							VDAC2
							RNF14
							GNB2L1
							TUBA1C
							TUBA1C
							TUBA1C
							TUBA1C

## Sheet: S7
ABCB7
ACIN1
ACLY
ACTBL2
ACTN2
ACTN3
AKAP2
ANLN
ANXA6
AP2B1
APOE
ARCN1
ARF4
ARHGAP4
ARHGDIA
ATXN2L
B2M
BOLA2
C11orf58
CACYBP
CAV1
CBX1
CBX5
CCDC97
CD2BP2
CDC5L
CDH13
CDV3
CKAP4
CNN3
COPB2
COTL1
CPSF7
CSNK2A1
CSNK2A2
CSNK2A3
CSRP1
CSTF2T
DARS
DDX1
DDX21
DDX47
DHX15
DNAJC9
DSC3
EBNA1BP2
ECM1
EFEMP1
EFTUD2
EIF3J
EIF3K
EMG1
ENO3
EPB41L2
EXOSC4
FAM50A
FAM50B
FBL
FGFR1OP
FHL2
FIP1L1
FKBP15
FUBP3
GFAP
GFPT1
GNA12
GNA13
GOLGA2
GRIPAP1
HBD
HDGF
HDGFRP2
HGS
HIST1H1A
HIST1H1E
HIST1H1T
HIST1H2BA
HIST1H2BB
HIST1H2BE
HIST1H2BJ
HIST1H2BO
HIST2H2BE
HIST3H2BB
HLA-A
HMGCS1
HNRNPA0
HNRNPLL
HNRPLL
HSP90AA2P
HSP90AA4P
HSP90AA5P
HSP90AB2P
HSP90AB3P
HSP90AB4P
HSP90B2P
HSPA1L
HSPA2
HSPA4L
HTATSF1
IGKC
IGKV1-27
IGKV1-8
IGKV1-9
IRF2BPL
KHDRBS1
KIF5B
KIFC1
KRT87P
LDHAL6A
LDHC
LMNB2
LMO7
LOC105371242
LRRC10
LRRFIP2
LUC7L
LY6D
MAP4
MAT2A
MATR3
MAX
MCM6
MMTAG2
MNAT1
MYH10
MYH11
MYL1
MYL3
MYL6B
NCBP2
NCOR1
NEFH
NOP2
NOP58
NUCKS1
OGFR
PABPC4
PARP1
PCBD1
PCBP1
PDLIM2
PDLIM4
PHF5A
PML
POF1B
POTEE
POTEF
POTEI
POTEJ
POTEKP
PPIAL4A
PPIAL4C
PPIAL4D
PPIAL4E
PPIAL4F
PPL
PPP1R12A
PSIP1
PSMD4
PSPC1
PSTPIP2
PTBP1
PUF60
PWP1
QTRT1
RAD21
RAD23B
RBM14
RBM8A
RBMX
RBMXL1
RCC1
RCC2
RCN1
RDX
RFC3
RRM2
RTCB
SAFB
SAFB2
SARS2
SART1
SBSN
SEPT6
SF1
SF3B1
SF3B2
SF3B4
SLTM
SMAP
SNAP23
SNAP29
SNRPB
SNRPN
SNU13
SNW1
SP100
SPC24
SPRR2A
SPRR2B
SPRR2D
SPRR2G
SRGAP2
SRGAP2B
SRGAP2C
SRRT
SRSF7
STAU1
STK24
SUPT5H
SYNCRIP
TAGLN3
TARDBP
TCEAL4
TES
THRAP3
TMPRSS13
TMX1
TNKS1BP1
TNNC2
TOP2A
TP53
TRA2B
TRIM28
TRIP6
TUBB1
TUBB3
TUBB8P12
TXN
UBQLN2
UBTF
UCHL3
UGP2
UPF1
VDAC1
VPS35
XRCC1
XRCC6
YBX2
ZNF207
ZRANB2
