# Supplementary material for: Folding Status Is Determinant over Traffic-Competence in Defining CFTR Interactors in the Endoplasmic Reticulum
Source: Cells. 2019 Apr 14;8(4):353. doi: 10.3390/cells8040353 (PMC6523853; doi:10.3390/cells8040353)
Supplement: Supplementary file 1 [file cells-08-00353-s001.zip › Supplementary materials/Table S2.xlsx]

## Sheet: TableS2
KHDRBS1
SF3B1
TRA2B
TMX1
CBX1
GOLGA2
THRAP3
CPSF7
LMNB2
SART1
SRRT
RBMX
SNAP29
SF3B2
DNAJC8
FIP1L1
SNW1
CDC5L
VDAC1
FAM50A
PSPC1
CKAP4
SUPT5H
TOP2A
